# Supplementary material for: A standalone bismuth vanadate-silicon artificial leaf achieving 8.4% efficiency for hydrogen production
Source: Nat Commun. 2025 Mar 21;16:2792. doi: 10.1038/s41467-025-58102-z (PMC11928484; doi:10.1038/s41467-025-58102-z)
Supplement: Supplementary file 6 — Source Data [file 41467_2025_58102_MOESM6_ESM.xlsx]

## Sheet: Fig. 1d
XRD patterns of BSO-3,BSO-5,BSO-7 films and PDF cards of BSO and FTO
BSO-3		BSO-5		BSO-7		PDF-BSO		PDF-FTO
2θ(deg)	Intensity (arb. units)	2θ(deg)	Intensity (arb. units)	2θ(deg)	Intensity (arb. units)	2θ(deg)	Intensity (arb. units)	2θ(deg)	Intensity (arb. units)
10.0006	4	10.0006	9	10.0005	293	7.225	42	26.579	500
10.0235	3	10.0235	15	10.0234	312	11.787	378	33.773	360
10.0464	10	10.0464	35	10.0463	288	12.986	18	37.769	1000
10.0693	18	10.0693	46	10.0692	278	14.643	129	51.756	500
10.0922	12	10.0922	60	10.0921	267	16.087	68	61.746	200
10.1151	3	10.1151	64	10.115	280	16.975	2	65.742	660
10.138	0	10.138	78	10.1379	319	17.435	7
10.1609	0	10.1609	97	10.1608	273	19.098	57
10.1838	1	10.1838	109	10.1837	280	19.562	1
10.2067	1	10.2067	97	10.2066	281	19.698	6
10.2296	6	10.2296	74	10.2295	301	19.908	13
10.2525	10	10.2525	78	10.2524	314	20.277	3
10.2754	17	10.2754	104	10.2753	296	20.431	5
10.2983	18	10.2983	131	10.2982	295	21.712	34
10.3212	17	10.3212	108	10.3211	318	23.265	3
10.3441	8	10.3441	70	10.344	292	23.392	3
10.367	3	10.367	40	10.3669	298	23.702	57
10.3899	1	10.3899	44	10.3898	311	23.702	57
10.4128	2	10.4128	54	10.4127	324	23.848	26
10.4357	3	10.4357	57	10.4355	312	24.049	103
10.4586	4	10.4586	34	10.4584	338	25.138	30
10.4814	5	10.4814	19	10.4813	313	25.364	35
10.5043	1	10.5043	30	10.5042	328	25.744	169
10.5272	5	10.5272	31	10.5271	342	25.744	169
10.5501	14	10.5501	41	10.55	314	26.142	4
10.573	22	10.573	51	10.5729	323	26.223	6
10.5959	17	10.5959	63	10.5958	331	27.159	25
10.6188	9	10.6188	86	10.6187	324	27.936	1000
10.6417	4	10.6417	81	10.6416	344	28.364	23
10.6646	5	10.6646	91	10.6645	330	29.428	834
10.6875	5	10.6875	113	10.6874	321	30.04	366
10.7104	2	10.7104	140	10.7103	383	30.04	366
10.7333	2	10.7333	165	10.7332	365	31.068	18
10.7562	4	10.7562	203	10.7561	352	31.325	11
10.7791	4	10.7791	244	10.779	378	31.483	25
10.802	3	10.802	226	10.8019	398	31.647	286
10.8249	3	10.8249	177	10.8248	392	32.218	56
10.8478	3	10.8478	143	10.8477	445	32.218	56
10.8707	1	10.8707	146	10.8706	502	32.503	18
10.8936	2	10.8936	144	10.8935	566	32.879	15
10.9165	4	10.9165	127	10.9164	590	33.242	1
10.9394	8	10.9394	106	10.9393	691	33.242	1
10.9623	6	10.9623	74	10.9622	871	33.657	25
10.9852	11	10.9852	69	10.985	1020	33.879	22
11.0081	17	11.0081	89	11.0079	1208	34.298	13
11.031	22	11.031	118	11.0308	1309	34.298	13
11.0538	12	11.0538	124	11.0537	1430	34.439	2
11.0767	5	11.0767	135	11.0766	1402	34.567	2
11.0996	6	11.0996	153	11.0995	1234	35.033	31
11.1225	16	11.1225	177	11.1224	1056	35.033	31
11.1454	18	11.1454	185	11.1453	904	35.291	44
11.1683	15	11.1683	184	11.1682	735	35.75	40
11.1912	9	11.1912	169	11.1911	667	35.75	40
11.2141	5	11.2141	157	11.214	602	36.353	17
11.237	0	11.237	134	11.2369	539	36.353	17
11.2599	0	11.2599	94	11.2598	493	36.583	10
11.2828	3	11.2828	60	11.2827	441	36.729	31
11.3057	15	11.3057	60	11.3056	427	36.729	31
11.3286	24	11.3286	82	11.3285	435	37.093	18
11.3515	21	11.3515	78	11.3514	408	37.635	192
11.3744	13	11.3744	60	11.3743	348	37.635	192
11.3973	17	11.3973	57	11.3972	354	38.514	1
11.4202	19	11.4202	67	11.4201	376	38.763	12
11.4431	14	11.4431	63	11.443	372	38.763	12
11.466	15	11.466	62	11.4659	382	39.083	10
11.4889	25	11.4889	90	11.4888	361	39.582	96
11.5118	24	11.5118	111	11.5117	387	39.919	40
11.5346	21	11.5346	89	11.5345	331	40.011	20
11.5576	21	11.5576	60	11.5574	327	40.011	20
11.5805	19	11.5805	56	11.5803	338	40.26	36
11.6033	6	11.6033	58	11.6032	341	40.26	36
11.6262	3	11.6262	51	11.6261	347	40.451	8
11.6491	6	11.6491	54	11.649	338	40.798	68
11.672	6	11.672	54	11.6719	334	40.798	68
11.6949	4	11.6949	37	11.6948	294	41.227	40
11.7178	6	11.7178	25	11.7177	336	41.227	40
11.7407	6	11.7407	26	11.7406	310	41.55	14
11.7636	5	11.7636	33	11.7635	335	41.55	14
11.7865	5	11.7865	31	11.7864	364	42.3	16
11.8094	5	11.8094	35	11.8093	332	43.008	1
11.8323	4	11.8323	29	11.8322	342	43.458	23
11.8552	4	11.8552	29	11.8551	324	43.563	43
11.8781	5	11.8781	22	11.878	324	43.563	43
11.901	7	11.901	19	11.9009	314	43.729	11
11.9239	8	11.9239	9	11.9238	309	43.832	11
11.9468	9	11.9468	10	11.9467	292	43.832	11
11.9697	10	11.9697	6	11.9696	286	44.195	233
11.9926	11	11.9926	17	11.9925	317	44.195	233
12.0155	10	12.0155	28	12.0154	299	44.428	10
12.0384	9	12.0384	41	12.0383	287	44.428	10
12.0613	12	12.0613	28	12.0612	278	44.599	6
12.0842	6	12.0842	19	12.0841	315	44.599	6
12.107	4	12.107	20	12.1069	282	44.839	6
12.1299	9	12.1299	25	12.1298	278	44.839	6
12.1528	21	12.1528	27	12.1527	299	44.94	6
12.1757	20	12.1757	23	12.1756	290	44.94	6
12.1986	9	12.1986	22	12.1985	297	45.337	22
12.2215	1	12.2215	16	12.2214	295	45.337	22
12.2444	7	12.2444	25	12.2443	288	45.771	31
12.2673	16	12.2673	28	12.2672	281	45.771	31
12.2902	20	12.2902	23	12.2901	259	46.422	11
12.3131	13	12.3131	12	12.313	302	46.64	4
12.336	14	12.336	5	12.3359	309	46.954	112
12.3589	15	12.3589	4	12.3588	277	46.954	112
12.3818	14	12.3818	15	12.3817	287	47.448	6
12.4047	17	12.4047	30	12.4046	301	47.838	8
12.4276	20	12.4276	17	12.4275	265	47.838	8
12.4505	18	12.4505	9	12.4504	294	48.123	39
12.4734	19	12.4734	6	12.4733	303	48.123	39
12.4963	18	12.4963	17	12.4962	286	48.437	16
12.5192	23	12.5192	19	12.5191	301	48.437	16
12.5421	19	12.5421	10	12.542	360	48.501	15
12.565	12	12.565	10	12.5649	289	48.816	5
12.5879	2	12.5879	19	12.5878	338	48.816	5
12.6108	3	12.6108	28	12.6107	297	48.905	5
12.6337	8	12.6337	17	12.6336	305	48.994	7
12.6565	14	12.6565	7	12.6564	273	48.994	7
12.6794	13	12.6794	10	12.6793	264	49.249	49
12.7023	13	12.7023	21	12.7022	284	49.422	11
12.7252	15	12.7252	23	12.7251	320	49.537	28
12.7481	12	12.7481	24	12.748	288	49.537	28
12.771	11	12.771	24	12.7709	292	49.642	18
12.7939	13	12.7939	15	12.7938	321	49.642	18
12.8168	19	12.8168	9	12.8167	251	49.968	141
12.8397	16	12.8397	13	12.8396	291	49.968	141
12.8626	12	12.8626	13	12.8625	317	50.145	26
12.8855	8	12.8855	9	12.8854	289	50.145	26
12.9084	6	12.9084	10	12.9083	295	50.246	17
12.9313	3	12.9313	9	12.9312	265	50.246	17
12.9542	3	12.9542	9	12.9541	295	50.759	75
12.9771	12	12.9771	17	12.977	280	50.759	75
13	17	13	23	12.9999	287	50.924	18
13.0229	15	13.0229	15	13.0228	306	51.147	125
13.0458	16	13.0458	13	13.0457	273	51.147	125
13.0687	21	13.0687	33	13.0686	295	51.589	7
13.0916	15	13.0916	48	13.0915	325	51.589	7
13.1145	7	13.1145	41	13.1144	312	51.787	5
13.1374	6	13.1374	18	13.1373	277	51.936	8
13.1603	11	13.1603	8	13.1602	271	51.936	8
13.1832	9	13.1832	8	13.1831	296	52.09	9
13.206	2	13.206	8	13.2059	285	52.09	9
13.2289	2	13.2289	1	13.2288	328	52.247	3
13.2518	11	13.2518	0	13.2517	319	52.386	9
13.2747	21	13.2747	11	13.2746	309	52.386	9
13.2976	17	13.2976	29	13.2975	288	52.481	17
13.3205	6	13.3205	36	13.3204	287	52.563	19
13.3434	0	13.3434	26	13.3433	279	52.684	21
13.3663	0	13.3663	16	13.3662	262	52.89	22
13.3892	6	13.3892	19	13.3891	299	52.89	22
13.4121	15	13.4121	22	13.412	273	53.111	3
13.435	18	13.435	17	13.4349	304	53.266	2
13.4579	15	13.4579	13	13.4578	297	53.266	2
13.4808	20	13.4808	13	13.4807	302	53.631	16
13.5037	28	13.5037	21	13.5036	298	53.631	16
13.5266	24	13.5266	32	13.5265	288	53.856	92
13.5495	14	13.5495	39	13.5494	308	53.856	92
13.5724	9	13.5724	24	13.5723	302	53.993	44
13.5953	8	13.5953	4	13.5952	310	53.993	44
13.6182	9	13.6182	6	13.6181	298	54.121	78
13.6411	8	13.6411	27	13.641	324	54.121	78
13.664	7	13.664	41	13.6639	277	54.37	15
13.6869	9	13.6869	33	13.6868	269	54.59	12
13.7098	10	13.7098	18	13.7097	301	54.836	30
13.7327	9	13.7327	5	13.7326	298	54.836	30
13.7556	7	13.7556	1	13.7555	285	55	84
13.7784	6	13.7784	0	13.7783	320	55	84
13.8013	5	13.8013	5	13.8012	312	55.379	6
13.8242	4	13.8242	6	13.8241	265	55.379	6
13.8471	4	13.8471	4	13.847	265	55.556	12
13.87	4	13.87	6	13.8699	288	55.556	12
13.8929	10	13.8929	15	13.8928	277	56.089	14
13.9158	7	13.9158	17	13.9157	275	56.089	14
13.9387	2	13.9387	14	13.9386	288	56.262	10
13.9616	5	13.9616	22	13.9615	331	56.519	1
13.9845	14	13.9845	42	13.9844	301	56.721	8
14.0074	18	14.0074	41	14.0073	321	56.721	8
14.0303	12	14.0303	19	14.0302	296	57.207	4
14.0532	3	14.0532	0	14.0531	308	57.207	4
14.0761	0	14.0761	2	14.076	291	57.395	3
14.099	0	14.099	10	14.0989	297	57.731	67
14.1219	0	14.1219	15	14.1218	315	57.731	67
14.1448	0	14.1448	13	14.1447	290	57.941	6
14.1677	1	14.1677	17	14.1676	293	58.081	14
14.1906	4	14.1906	18	14.1905	309	58.261	2
14.2135	14	14.2135	15	14.2134	306	58.261	2
14.2364	25	14.2364	11	14.2363	324	58.425	4
14.2593	29	14.2593	15	14.2592	307	58.425	4
14.2822	20	14.2822	12	14.2821	271	58.682	1
14.3051	17	14.3051	10	14.305	275	58.926	16
14.3279	20	14.3279	15	14.3278	324	59.057	10
14.3508	17	14.3508	32	14.3507	297	59.057	10
14.3737	8	14.3737	40	14.3736	288	59.351	6
14.3966	7	14.3966	28	14.3965	307	59.47	7
14.4195	12	14.4195	9	14.4194	285	59.47	7
14.4424	8	14.4424	12	14.4423	308	59.675	16
14.4653	1	14.4653	31	14.4652	279	59.675	16
14.4882	2	14.4882	33	14.4881	260	59.83	3
14.5111	11	14.5111	15	14.511	313	59.83	3
14.534	17	14.534	2	14.5339	299
14.5569	14	14.5569	7	14.5568	305
14.5798	13	14.5798	13	14.5797	299
14.6027	18	14.6027	10	14.6026	331
14.6256	18	14.6256	8	14.6255	307
14.6485	8	14.6485	16	14.6484	318
14.6714	3	14.6714	22	14.6713	267
14.6943	11	14.6943	19	14.6942	300
14.7172	17	14.7172	9	14.7171	306
14.7401	8	14.7401	6	14.74	311
14.763	3	14.763	9	14.7629	311
14.7859	3	14.7859	19	14.7858	310
14.8088	10	14.8088	15	14.8087	286
14.8317	14	14.8317	18	14.8316	286
14.8546	10	14.8546	19	14.8545	302
14.8774	13	14.8774	18	14.8773	314
14.9003	22	14.9003	24	14.9002	311
14.9232	23	14.9232	17	14.9231	294
14.9461	10	14.9461	13	14.946	339
14.969	1	14.969	15	14.9689	298
14.9919	4	14.9919	21	14.9918	275
15.0148	18	15.0148	26	15.0147	281
15.0377	29	15.0377	26	15.0376	286
15.0606	27	15.0606	13	15.0605	291
15.0835	16	15.0835	5	15.0834	285
15.1064	5	15.1064	18	15.1063	317
15.1293	4	15.1293	39	15.1292	316
15.1522	4	15.1522	37	15.1521	317
15.1751	4	15.1751	15	15.175	329
15.198	2	15.198	2	15.1979	327
15.2209	1	15.2209	1	15.2208	332
15.2438	3	15.2438	6	15.2437	353
15.2667	3	15.2667	11	15.2666	277
15.2896	4	15.2896	20	15.2895	311
15.3125	4	15.3125	22	15.3124	315
15.3354	4	15.3354	17	15.3353	320
15.3583	4	15.3583	11	15.3582	317
15.3812	2	15.3812	9	15.3811	307
15.4041	2	15.4041	6	15.404	299
15.427	0	15.427	5	15.4269	314
15.4498	0	15.4498	12	15.4497	295
15.4727	1	15.4727	21	15.4726	316
15.4956	2	15.4956	16	15.4955	311
15.5185	7	15.5185	4	15.5184	298
15.5414	13	15.5414	0	15.5413	313
15.5643	15	15.5643	2	15.5642	303
15.5872	9	15.5872	7	15.5871	309
15.6101	6	15.6101	10	15.61	302
15.633	7	15.633	11	15.6329	355
15.6559	6	15.6559	18	15.6558	319
15.6788	1	15.6788	20	15.6787	315
15.7017	0	15.7017	17	15.7016	286
15.7246	0	15.7246	12	15.7245	323
15.7475	0	15.7475	12	15.7474	257
15.7704	0	15.7704	8	15.7703	304
15.7933	1	15.7933	7	15.7932	297
15.8162	2	15.8162	7	15.8161	294
15.8391	3	15.8391	4	15.839	304
15.862	2	15.862	7	15.8619	279
15.8849	2	15.8849	21	15.8848	319
15.9078	4	15.9078	28	15.9077	285
15.9307	1	15.9307	20	15.9306	310
15.9536	4	15.9536	16	15.9535	290
15.9765	14	15.9765	21	15.9764	296
15.9993	21	15.9993	20	15.9992	281
16.0222	14	16.0222	9	16.0221	287
16.0451	11	16.0451	4	16.045	293
16.068	12	16.068	9	16.0679	316
16.0909	13	16.0909	19	16.0908	351
16.1138	6	16.1138	26	16.1137	275
16.1367	7	16.1367	26	16.1366	284
16.1596	10	16.1596	20	16.1595	311
16.1825	10	16.1825	11	16.1824	300
16.2054	6	16.2054	6	16.2053	305
16.2283	2	16.2283	4	16.2282	343
16.2512	3	16.2512	7	16.2511	332
16.2741	8	16.2741	7	16.274	349
16.297	12	16.297	5	16.2969	320
16.3199	11	16.3199	9	16.3198	270
16.3428	14	16.3428	19	16.3427	292
16.3657	17	16.3657	20	16.3656	317
16.3886	13	16.3886	9	16.3885	292
16.4115	7	16.4115	1	16.4114	317
16.4344	5	16.4344	4	16.4343	299
16.4573	4	16.4573	17	16.4572	304
16.4802	1	16.4802	25	16.4801	275
16.5031	3	16.5031	19	16.503	279
16.526	4	16.526	6	16.5259	322
16.5489	5	16.5489	7	16.5487	337
16.5718	7	16.5718	19	16.5717	305
16.5947	8	16.5947	25	16.5946	290
16.6175	8	16.6175	15	16.6174	293
16.6404	6	16.6404	5	16.6403	336
16.6633	4	16.6633	4	16.6632	315
16.6862	4	16.6862	7	16.6861	274
16.7091	1	16.7091	5	16.709	307
16.732	0	16.732	4	16.7319	348
16.7549	5	16.7549	8	16.7548	332
16.7778	12	16.7778	13	16.7777	340
16.8007	15	16.8007	15	16.8006	281
16.8236	9	16.8236	8	16.8235	316
16.8465	2	16.8465	12	16.8464	303
16.8694	1	16.8694	22	16.8693	313
16.8923	3	16.8923	31	16.8922	296
16.9152	5	16.9152	17	16.9151	306
16.9381	7	16.9381	5	16.938	286
16.961	7	16.961	4	16.9609	338
16.9839	8	16.9839	12	16.9838	334
17.0068	8	17.0068	14	17.0067	299
17.0297	9	17.0297	6	17.0296	293
17.0526	9	17.0526	5	17.0525	291
17.0755	8	17.0755	14	17.0754	288
17.0984	9	17.0984	24	17.0983	302
17.1212	9	17.1212	18	17.1212	322
17.1441	7	17.1441	6	17.1441	301
17.167	10	17.167	0	17.1669	343
17.1899	20	17.1899	2	17.1898	313
17.2128	15	17.2128	8	17.2127	328
17.2357	8	17.2357	9	17.2356	358
17.2586	10	17.2586	9	17.2585	335
17.2815	15	17.2815	14	17.2814	281
17.3044	10	17.3044	20	17.3043	330
17.3273	4	17.3273	16	17.3272	305
17.3502	2	17.3502	15	17.3501	330
17.3731	2	17.3731	21	17.373	304
17.396	0	17.396	18	17.3959	339
17.4189	0	17.4189	5	17.4188	326
17.4418	0	17.4418	2	17.4417	323
17.4647	0	17.4647	13	17.4646	337
17.4876	0	17.4876	24	17.4875	303
17.5105	0	17.5105	19	17.5104	302
17.5334	0	17.5334	6	17.5333	320
17.5563	1	17.5563	0	17.5562	321
17.5792	0	17.5792	0	17.5791	308
17.6021	0	17.6021	2	17.602	311
17.625	7	17.625	2	17.6249	326
17.6479	16	17.6479	1	17.6478	319
17.6708	17	17.6708	9	17.6706	375
17.6937	15	17.6937	25	17.6935	316
17.7165	19	17.7165	35	17.7164	382
17.7394	20	17.7394	41	17.7393	362
17.7623	10	17.7623	49	17.7622	365
17.7852	3	17.7852	54	17.7851	355
17.8081	10	17.8081	36	17.808	366
17.831	17	17.831	11	17.8309	332
17.8539	12	17.8539	9	17.8538	326
17.8768	4	17.8768	29	17.8767	325
17.8997	0	17.8997	44	17.8996	322
17.9226	1	17.9226	45	17.9225	350
17.9455	8	17.9455	55	17.9454	321
17.9684	23	17.9684	69	17.9683	310
17.9913	28	17.9913	82	17.9912	310
18.0142	20	18.0142	76	18.0141	350
18.0371	7	18.0371	59	18.037	376
18.06	0	18.06	38	18.0599	392
18.0829	2	18.0829	28	18.0828	347
18.1058	9	18.1058	26	18.1057	352
18.1287	12	18.1287	17	18.1286	331
18.1516	10	18.1516	8	18.1515	329
18.1745	10	18.1745	12	18.1744	351
18.1974	8	18.1974	17	18.1973	324
18.2203	11	18.2203	15	18.2202	332
18.2431	9	18.2431	16	18.2431	344
18.266	3	18.266	16	18.266	338
18.2889	12	18.2889	14	18.2888	319
18.3118	28	18.3118	11	18.3117	331
18.3347	31	18.3347	9	18.3346	331
18.3576	20	18.3576	12	18.3575	353
18.3805	14	18.3805	14	18.3804	328
18.4034	11	18.4034	9	18.4033	339
18.4263	9	18.4263	10	18.4262	341
18.4492	6	18.4492	10	18.4491	301
18.4721	11	18.4721	5	18.472	343
18.495	19	18.495	4	18.4949	339
18.5179	22	18.5179	16	18.5178	310
18.5408	12	18.5408	23	18.5407	347
18.5637	2	18.5637	13	18.5636	333
18.5866	0	18.5866	2	18.5865	316
18.6095	9	18.6095	0	18.6094	331
18.6324	30	18.6324	1	18.6323	333
18.6553	42	18.6553	5	18.6552	302
18.6782	24	18.6782	14	18.6781	351
18.7011	9	18.7011	24	18.701	352
18.724	13	18.724	17	18.7239	323
18.7469	22	18.7469	5	18.7468	336
18.7698	15	18.7698	5	18.7697	346
18.7926	16	18.7926	18	18.7925	318
18.8156	26	18.8156	19	18.8154	318
18.8384	22	18.8384	8	18.8383	287
18.8613	7	18.8613	5	18.8612	312
18.8842	6	18.8842	10	18.8841	329
18.9071	22	18.9071	10	18.907	335
18.93	24	18.93	7	18.9299	316
18.9529	15	18.9529	7	18.9528	338
18.9758	16	18.9758	10	18.9757	316
18.9987	32	18.9987	11	18.9986	353
19.0216	36	19.0216	6	19.0215	319
19.0445	17	19.0445	7	19.0444	364
19.0674	3	19.0674	18	19.0673	346
19.0903	6	19.0903	28	19.0902	313
19.1132	21	19.1132	18	19.1131	311
19.1361	31	19.1361	5	19.136	295
19.159	27	19.159	4	19.1589	316
19.1819	11	19.1819	16	19.1818	345
19.2048	2	19.2048	28	19.2047	335
19.2277	3	19.2277	28	19.2276	328
19.2506	13	19.2506	13	19.2505	328
19.2735	22	19.2735	5	19.2734	334
19.2964	24	19.2964	12	19.2963	358
19.3193	12	19.3193	21	19.3192	349
19.3422	6	19.3422	16	19.3421	322
19.3651	13	19.3651	24	19.365	345
19.3879	27	19.3879	39	19.3878	351
19.4108	38	19.4108	45	19.4107	330
19.4337	36	19.4337	22	19.4336	328
19.4566	21	19.4566	13	19.4565	373
19.4795	12	19.4795	22	19.4794	380
19.5024	23	19.5024	31	19.5023	356
19.5253	37	19.5253	22	19.5252	387
19.5482	36	19.5482	9	19.5481	344
19.5711	24	19.5711	5	19.571	382
19.594	17	19.594	9	19.5939	380
19.6169	16	19.6169	17	19.6168	360
19.6398	15	19.6398	19	19.6397	402
19.6627	11	19.6627	17	19.6626	400
19.6856	11	19.6856	16	19.6855	361
19.7085	18	19.7085	23	19.7084	372
19.7314	27	19.7314	27	19.7313	365
19.7543	23	19.7543	18	19.7542	346
19.7772	13	19.7772	7	19.7771	366
19.8001	8	19.8001	0	19.8	334
19.823	13	19.823	6	19.8229	335
19.8459	25	19.8459	26	19.8458	371
19.8688	37	19.8688	44	19.8687	364
19.8916	30	19.8916	39	19.8915	340
19.9145	12	19.9145	17	19.9144	311
19.9374	3	19.9374	3	19.9373	343
19.9603	15	19.9603	8	19.9602	327
19.9832	32	19.9832	22	19.9831	308
20.0061	40	20.0061	28	20.006	336
20.029	37	20.029	26	20.0289	364
20.0519	26	20.0519	23	20.0518	330
20.0748	17	20.0748	29	20.0747	334
20.0977	9	20.0977	45	20.0976	348
20.1206	13	20.1206	66	20.1205	354
20.1435	20	20.1435	67	20.1434	342
20.1664	34	20.1664	55	20.1663	376
20.1893	35	20.1893	36	20.1892	354
20.2122	30	20.2122	24	20.2121	362
20.2351	25	20.2351	8	20.235	369
20.258	30	20.258	11	20.2579	325
20.2809	28	20.2809	23	20.2808	322
20.3038	19	20.3038	31	20.3037	363
20.3267	26	20.3267	16	20.3266	340
20.3496	46	20.3496	16	20.3495	344
20.3725	50	20.3725	37	20.3724	367
20.3954	28	20.3954	51	20.3953	285
20.4183	18	20.4183	34	20.4182	296
20.4412	27	20.4412	24	20.4411	339
20.4641	40	20.4641	40	20.464	365
20.487	28	20.487	58	20.4869	357
20.5098	18	20.5098	42	20.5097	346
20.5327	19	20.5327	23	20.5326	375
20.5556	35	20.5556	17	20.5555	360
20.5785	42	20.5785	24	20.5784	395
20.6014	38	20.6014	19	20.6013	369
20.6243	17	20.6243	22	20.6242	369
20.6472	8	20.6472	26	20.6471	362
20.6701	19	20.6701	23	20.67	407
20.693	31	20.693	8	20.6929	374
20.7159	25	20.7159	0	20.7158	375
20.7388	10	20.7388	3	20.7387	361
20.7617	13	20.7617	16	20.7616	368
20.7846	26	20.7846	31	20.7845	406
20.8075	34	20.8075	45	20.8074	371
20.8304	18	20.8304	49	20.8303	383
20.8533	10	20.8533	50	20.8532	348
20.8762	30	20.8762	44	20.8761	338
20.8991	59	20.8991	46	20.899	369
20.922	45	20.922	46	20.9219	375
20.9449	12	20.9449	39	20.9448	337
20.9678	0	20.9678	17	20.9677	366
20.9907	22	20.9907	10	20.9906	351
21.0135	41	21.0135	18	21.0134	358
21.0364	33	21.0364	27	21.0363	339
21.0593	9	21.0593	17	21.0592	377
21.0822	9	21.0822	10	21.0821	352
21.1051	33	21.1051	14	21.105	362
21.128	46	21.128	29	21.1279	385
21.1509	24	21.1509	36	21.1508	383
21.1738	8	21.1738	36	21.1737	374
21.1967	13	21.1967	24	21.1966	382
21.2196	24	21.2196	18	21.2195	375
21.2425	19	21.2425	23	21.2424	410
21.2654	12	21.2654	36	21.2653	376
21.2883	13	21.2883	39	21.2882	379
21.3112	14	21.3112	31	21.3111	343
21.3341	17	21.3341	18	21.334	356
21.357	23	21.357	7	21.3569	369
21.3799	28	21.3799	3	21.3798	353
21.4028	24	21.4028	10	21.4027	359
21.4257	19	21.4257	16	21.4256	359
21.4486	15	21.4486	17	21.4485	341
21.4715	7	21.4715	10	21.4714	326
21.4944	4	21.4944	6	21.4943	386
21.5173	5	21.5173	2	21.5172	373
21.5402	10	21.5402	1	21.5401	341
21.5631	10	21.5631	1	21.563	400
21.586	7	21.586	0	21.5859	366
21.6089	6	21.6089	6	21.6088	361
21.6317	4	21.6317	13	21.6316	399
21.6546	4	21.6546	21	21.6545	378
21.6775	5	21.6775	12	21.6774	359
21.7004	5	21.7004	7	21.7003	358
21.7233	6	21.7233	12	21.7232	373
21.7462	8	21.7462	23	21.7461	384
21.7691	13	21.7691	17	21.769	346
21.792	16	21.792	6	21.7919	370
21.8149	17	21.8149	0	21.8148	365
21.8378	28	21.8378	8	21.8377	355
21.8607	24	21.8607	24	21.8606	384
21.8836	15	21.8836	36	21.8835	372
21.9065	14	21.9065	28	21.9064	400
21.9294	26	21.9294	18	21.9293	419
21.9523	28	21.9523	12	21.9522	423
21.9752	23	21.9752	8	21.9751	396
21.9981	19	21.9981	6	21.998	427
22.021	12	22.021	6	22.0209	472
22.0439	6	22.0439	9	22.0438	518
22.0668	7	22.0668	5	22.0667	503
22.0897	17	22.0897	3	22.0896	486
22.1126	18	22.1126	3	22.1125	558
22.1354	12	22.1354	9	22.1353	554
22.1583	12	22.1583	12	22.1582	476
22.1812	11	22.1812	19	22.1811	548
22.2041	9	22.2041	18	22.204	472
22.227	8	22.227	19	22.2269	465
22.2499	9	22.2499	18	22.2498	413
22.2728	11	22.2728	20	22.2727	415
22.2957	9	22.2957	10	22.2956	415
22.3186	9	22.3186	4	22.3185	399
22.3415	11	22.3415	5	22.3414	386
22.3644	13	22.3644	12	22.3643	408
22.3873	12	22.3873	11	22.3872	423
22.4102	12	22.4102	7	22.4101	431
22.4331	10	22.4331	3	22.433	397
22.456	7	22.456	2	22.4559	397
22.4789	5	22.4789	8	22.4788	401
22.5018	4	22.5018	15	22.5017	368
22.5247	4	22.5247	21	22.5246	399
22.5476	4	22.5476	16	22.5475	358
22.5705	6	22.5705	12	22.5704	386
22.5934	8	22.5934	5	22.5933	363
22.6163	10	22.6163	6	22.6162	393
22.6392	10	22.6392	7	22.6391	427
22.6621	10	22.6621	14	22.662	377
22.685	7	22.685	16	22.6849	379
22.7079	5	22.7079	18	22.7078	396
22.7307	5	22.7307	15	22.7306	372
22.7536	5	22.7536	14	22.7535	376
22.7765	3	22.7765	12	22.7764	327
22.7994	1	22.7994	9	22.7993	348
22.8223	0	22.8223	9	22.8222	375
22.8452	2	22.8452	10	22.8451	342
22.8681	5	22.8681	8	22.868	371
22.891	7	22.891	7	22.8909	369
22.9139	7	22.9139	7	22.9138	369
22.9368	7	22.9368	9	22.9367	425
22.9597	12	22.9597	6	22.9596	361
22.9826	3	22.9826	9	22.9825	333
23.0055	1	23.0055	18	23.0054	363
23.0284	10	23.0284	16	23.0283	353
23.0513	19	23.0513	13	23.0512	355
23.0742	14	23.0742	14	23.0741	404
23.0971	5	23.0971	24	23.097	395
23.12	0	23.12	24	23.1199	395
23.1429	0	23.1429	13	23.1428	346
23.1658	0	23.1658	9	23.1657	364
23.1887	0	23.1887	17	23.1886	375
23.2116	0	23.2116	20	23.2115	401
23.2344	1	23.2344	7	23.2343	408
23.2573	2	23.2573	7	23.2572	356
23.2802	4	23.2802	21	23.2801	376
23.3031	5	23.3031	28	23.303	352
23.326	6	23.326	15	23.3259	390
23.3489	6	23.3489	3	23.3488	368
23.3718	6	23.3718	0	23.3717	391
23.3947	4	23.3947	6	23.3946	362
23.4176	3	23.4176	12	23.4175	360
23.4405	2	23.4405	13	23.4404	387
23.4634	1	23.4634	6	23.4633	398
23.4863	0	23.4863	3	23.4862	392
23.5092	0	23.5092	4	23.5091	354
23.5321	0	23.5321	18	23.532	373
23.555	0	23.555	28	23.5549	360
23.5779	0	23.5779	32	23.5778	393
23.6008	0	23.6008	17	23.6007	375
23.6237	1	23.6237	4	23.6236	384
23.6466	1	23.6466	4	23.6465	379
23.6695	3	23.6695	22	23.6694	365
23.6924	3	23.6924	33	23.6923	417
23.7153	4	23.7153	25	23.7152	423
23.7382	3	23.7382	9	23.7381	378
23.7611	2	23.7611	0	23.761	382
23.784	1	23.784	0	23.7839	397
23.8069	1	23.8069	10	23.8068	365
23.8298	2	23.8298	24	23.8297	385
23.8526	4	23.8526	28	23.8525	364
23.8755	5	23.8755	20	23.8754	411
23.8984	6	23.8984	8	23.8983	423
23.9213	7	23.9213	5	23.9212	391
23.9442	8	23.9442	3	23.9441	408
23.9671	9	23.9671	2	23.967	344
23.99	8	23.99	2	23.9899	396
24.0129	7	24.0129	5	24.0128	381
24.0358	6	24.0358	8	24.0357	401
24.0587	5	24.0587	16	24.0586	362
24.0816	2	24.0816	28	24.0815	439
24.1045	1	24.1045	31	24.1044	411
24.1274	0	24.1274	20	24.1273	398
24.1503	0	24.1503	4	24.1502	404
24.1732	0	24.1732	3	24.1731	399
24.1961	8	24.1961	13	24.196	410
24.219	21	24.219	21	24.2189	419
24.2419	31	24.2419	14	24.2418	387
24.2648	19	24.2648	12	24.2647	415
24.2877	7	24.2877	12	24.2876	392
24.3106	0	24.3106	14	24.3105	369
24.3335	1	24.3335	17	24.3334	412
24.3563	0	24.3563	36	24.3562	415
24.3792	1	24.3792	48	24.3791	384
24.4021	1	24.4021	39	24.402	421
24.425	0	24.425	27	24.4249	376
24.4479	0	24.4479	32	24.4478	410
24.4708	0	24.4708	35	24.4707	435
24.4937	0	24.4937	18	24.4936	463
24.5166	0	24.5166	13	24.5165	449
24.5395	1	24.5395	33	24.5394	430
24.5624	1	24.5624	51	24.5623	495
24.5853	2	24.5853	32	24.5852	462
24.6082	4	24.6082	7	24.6081	461
24.6311	5	24.6311	4	24.631	408
24.654	6	24.654	19	24.6539	468
24.6769	7	24.6769	26	24.6768	460
24.6998	7	24.6998	22	24.6997	447
24.7227	7	24.7227	19	24.7226	439
24.7456	8	24.7456	14	24.7455	464
24.7685	8	24.7685	15	24.7684	439
24.7914	7	24.7914	22	24.7913	419
24.8143	6	24.8143	36	24.8142	436
24.8372	7	24.8372	46	24.8371	431
24.8601	8	24.8601	50	24.86	405
24.883	9	24.883	43	24.8829	384
24.9059	9	24.9059	29	24.9058	448
24.9288	9	24.9288	17	24.9287	411
24.9517	8	24.9517	16	24.9516	441
24.9745	7	24.9745	33	24.9744	443
24.9974	2	24.9974	52	24.9973	393
25.0203	4	25.0203	46	25.0202	400
25.0432	2	25.0432	22	25.0431	460
25.0661	0	25.0661	15	25.066	458
25.089	5	25.089	32	25.0889	483
25.1119	25	25.1119	51	25.1118	462
25.1348	43	25.1348	60	25.1347	420
25.1577	32	25.1577	58	25.1576	402
25.1806	10	25.1806	55	25.1805	454
25.2035	0	25.2035	58	25.2034	466
25.2264	1	25.2264	70	25.2263	432
25.2493	6	25.2493	71	25.2492	429
25.2722	11	25.2722	67	25.2721	432
25.2951	13	25.2951	72	25.295	444
25.318	12	25.318	77	25.3179	438
25.3409	10	25.3409	71	25.3408	450
25.3638	11	25.3638	59	25.3637	431
25.3867	17	25.3867	66	25.3866	455
25.4096	28	25.4096	76	25.4095	431
25.4325	34	25.4325	71	25.4324	440
25.4554	29	25.4554	39	25.4553	459
25.4782	13	25.4782	20	25.4781	449
25.5011	8	25.5011	33	25.501	488
25.524	8	25.524	63	25.5239	492
25.5469	15	25.5469	75	25.5468	451
25.5698	11	25.5698	62	25.5697	492
25.5927	13	25.5927	39	25.5926	464
25.6156	14	25.6156	23	25.6155	468
25.6385	23	25.6385	30	25.6384	486
25.6614	27	25.6614	53	25.6613	445
25.6843	26	25.6843	71	25.6842	469
25.7072	17	25.7072	64	25.7071	503
25.7301	8	25.7301	44	25.73	465
25.753	6	25.753	34	25.7529	501
25.7759	10	25.7759	39	25.7758	469
25.7988	9	25.7988	61	25.7987	473
25.8217	2	25.8217	80	25.8216	487
25.8446	1	25.8446	78	25.8445	431
25.8675	16	25.8675	53	25.8674	482
25.8904	32	25.8904	32	25.8903	463
25.9133	30	25.9133	28	25.9132	481
25.9362	21	25.9362	34	25.9361	443
25.9591	20	25.9591	64	25.959	461
25.982	17	25.982	92	25.9819	474
26.0049	12	26.0049	105	26.0048	485
26.0278	22	26.0278	86	26.0277	436
26.0507	40	26.0507	80	26.0506	471
26.0735	42	26.0735	88	26.0734	473
26.0964	25	26.0964	110	26.0963	470
26.1193	14	26.1193	122	26.1192	507
26.1422	12	26.1422	129	26.1421	499
26.1651	23	26.1651	137	26.165	461
26.188	39	26.188	143	26.1879	493
26.2109	68	26.2109	145	26.2108	487
26.2338	87	26.2338	172	26.2337	533
26.2567	81	26.2567	233	26.2566	499
26.2796	57	26.2796	300	26.2795	476
26.3025	51	26.3025	315	26.3024	501
26.3254	65	26.3254	292	26.3253	605
26.3483	68	26.3483	268	26.3482	589
26.3712	73	26.3712	245	26.3711	612
26.3941	94	26.3941	212	26.394	589
26.417	131	26.417	184	26.4169	679
26.4399	161	26.4399	182	26.4398	654
26.4628	192	26.4628	186	26.4627	783
26.4857	235	26.4857	178	26.4856	845
26.5086	294	26.5086	152	26.5085	911
26.5315	388	26.5315	135	26.5314	1095
26.5544	492	26.5544	133	26.5543	1217
26.5772	569	26.5772	138	26.5771	1344
26.6001	551	26.6001	123	26.6	1402
26.623	480	26.623	110	26.6229	1398
26.6459	368	26.6459	103	26.6458	1312
26.6688	281	26.6688	113	26.6687	1320
26.6917	223	26.6917	95	26.6916	1228
26.7146	230	26.7146	81	26.7145	1136
26.7375	222	26.7375	72	26.7374	1139
26.7604	179	26.7604	91	26.7603	972
26.7833	147	26.7833	88	26.7832	858
26.8062	122	26.8062	87	26.8061	852
26.8291	112	26.8291	83	26.829	731
26.852	107	26.852	92	26.8519	717
26.8749	68	26.8749	94	26.8748	694
26.8978	49	26.8978	89	26.8977	658
26.9207	63	26.9207	77	26.9206	673
26.9436	85	26.9436	56	26.9435	598
26.9665	94	26.9665	46	26.9664	554
26.9894	71	26.9894	47	26.9893	558
27.0123	42	27.0123	69	27.0122	541
27.0352	25	27.0352	87	27.0351	557
27.0581	51	27.0581	88	27.058	524
27.081	76	27.081	58	27.0809	593
27.1039	82	27.1039	29	27.1038	547
27.1268	58	27.1268	28	27.1267	522
27.1497	39	27.1497	45	27.1496	546
27.1726	39	27.1726	62	27.1725	518
27.1954	51	27.1954	67	27.1953	515
27.2183	66	27.2183	61	27.2182	495
27.2412	78	27.2412	63	27.2411	554
27.2641	97	27.2641	86	27.264	496
27.287	88	27.287	120	27.2869	515
27.3099	64	27.3099	113	27.3098	548
27.3328	45	27.3328	83	27.3327	557
27.3557	73	27.3557	54	27.3556	574
27.3786	101	27.3786	57	27.3785	536
27.4015	100	27.4015	74	27.4014	575
27.4244	56	27.4244	93	27.4243	564
27.4473	24	27.4473	95	27.4472	550
27.4702	24	27.4702	76	27.4701	521
27.4931	53	27.4931	60	27.493	499
27.516	79	27.516	66	27.5159	506
27.5389	75	27.5389	79	27.5388	517
27.5618	46	27.5618	76	27.5617	503
27.5847	26	27.5847	71	27.5846	485
27.6076	32	27.6076	83	27.6075	527
27.6305	40	27.6305	104	27.6304	495
27.6534	42	27.6534	116	27.6533	505
27.6763	52	27.6763	134	27.6762	522
27.6991	67	27.6991	155	27.699	543
27.722	65	27.722	170	27.7219	501
27.7449	50	27.7449	159	27.7448	482
27.7678	44	27.7678	158	27.7677	537
27.7907	44	27.7907	169	27.7906	484
27.8136	34	27.8136	177	27.8135	475
27.8365	19	27.8365	157	27.8364	478
27.8594	20	27.8594	139	27.8593	475
27.8823	27	27.8823	145	27.8822	478
27.9052	22	27.9052	171	27.9051	490
27.9281	13	27.9281	191	27.928	516
27.951	14	27.951	193	27.9509	495
27.9739	28	27.9739	187	27.9738	485
27.9968	37	27.9968	192	27.9967	529
28.0197	41	28.0197	209	28.0196	504
28.0426	32	28.0426	222	28.0425	474
28.0655	17	28.0655	234	28.0654	513
28.0884	3	28.0884	242	28.0883	520
28.1113	6	28.1113	246	28.1112	532
28.1342	17	28.1342	220	28.1341	507
28.1571	22	28.1571	183	28.157	525
28.18	19	28.18	138	28.1799	529
28.2029	16	28.2029	127	28.2028	586
28.2258	15	28.2258	120	28.2257	577
28.2487	12	28.2487	121	28.2486	539
28.2716	12	28.2716	105	28.2715	536
28.2945	13	28.2945	95	28.2944	509
28.3173	13	28.3173	82	28.3172	530
28.3402	13	28.3402	99	28.3401	532
28.3631	12	28.3631	127	28.363	526
28.386	10	28.386	147	28.3859	501
28.4089	6	28.4089	121	28.4088	522
28.4318	6	28.4318	72	28.4317	524
28.4547	18	28.4547	28	28.4546	514
28.4776	34	28.4776	38	28.4775	540
28.5005	43	28.5005	80	28.5004	509
28.5234	30	28.5234	120	28.5233	562
28.5463	14	28.5463	114	28.5462	550
28.5692	8	28.5692	86	28.5691	510
28.5921	16	28.5921	47	28.592	570
28.615	14	28.615	32	28.6149	544
28.6379	17	28.6379	40	28.6378	567
28.6608	20	28.6608	62	28.6607	607
28.6837	28	28.6837	56	28.6836	540
28.7066	19	28.7066	31	28.7065	603
28.7295	11	28.7295	25	28.7294	606
28.7524	8	28.7524	50	28.7523	602
28.7753	6	28.7753	69	28.7752	562
28.7982	1	28.7982	50	28.7981	614
28.821	2	28.821	21	28.8209	580
28.8439	11	28.8439	14	28.8438	553
28.8668	20	28.8668	29	28.8667	549
28.8897	14	28.8897	42	28.8896	554
28.9126	4	28.9126	48	28.9125	566
28.9355	0	28.9355	44	28.9354	495
28.9584	0	28.9584	36	28.9583	510
28.9813	4	28.9813	34	28.9812	509
29.0042	17	29.0042	41	29.0041	466
29.0271	26	29.0271	61	29.027	453
29.05	16	29.05	71	29.0499	528
29.0729	6	29.0729	61	29.0728	447
29.0958	4	29.0958	41	29.0957	449
29.1187	7	29.1187	46	29.1186	454
29.1416	4	29.1416	69	29.1415	479
29.1645	0	29.1645	77	29.1644	478
29.1874	0	29.1874	62	29.1873	468
29.2103	0	29.2103	44	29.2102	471
29.2332	2	29.2332	43	29.2331	438
29.2561	3	29.2561	51	29.256	484
29.279	3	29.279	63	29.2789	459
29.3019	3	29.3019	73	29.3018	459
29.3248	3	29.3248	69	29.3247	452
29.3477	2	29.3477	47	29.3476	509
29.3706	1	29.3706	27	29.3705	473
29.3935	0	29.3935	28	29.3934	501
29.4163	0	29.4163	37	29.4162	483
29.4392	1	29.4392	39	29.4391	483
29.4621	2	29.4621	43	29.462	495
29.485	3	29.485	40	29.4849	478
29.5079	4	29.5079	30	29.5078	454
29.5308	5	29.5308	18	29.5307	487
29.5537	5	29.5537	31	29.5536	507
29.5766	4	29.5766	49	29.5765	523
29.5995	3	29.5995	45	29.5994	551
29.6224	2	29.6224	25	29.6223	537
29.6453	1	29.6453	8	29.6452	556
29.6682	0	29.6682	11	29.6681	511
29.6911	0	29.6911	17	29.691	563
29.714	0	29.714	26	29.7139	514
29.7369	0	29.7369	34	29.7368	534
29.7598	0	29.7598	41	29.7597	540
29.7827	0	29.7827	40	29.7826	527
29.8056	1	29.8056	25	29.8055	480
29.8285	1	29.8285	12	29.8284	448
29.8514	0	29.8514	4	29.8513	463
29.8743	1	29.8743	3	29.8742	485
29.8972	2	29.8972	0	29.8971	431
29.92	0	29.92	1	29.92	447
29.9429	4	29.9429	1	29.9428	440
29.9658	11	29.9658	3	29.9657	452
29.9887	17	29.9887	8	29.9886	448
30.0116	15	30.0116	20	30.0115	467
30.0345	15	30.0345	23	30.0344	480
30.0574	13	30.0574	19	30.0573	458
30.0803	8	30.0803	19	30.0802	462
30.1032	1	30.1032	30	30.1031	411
30.1261	0	30.1261	29	30.126	459
30.149	0	30.149	17	30.1489	443
30.1719	1	30.1719	5	30.1718	435
30.1948	2	30.1948	1	30.1947	435
30.2177	4	30.2177	0	30.2176	469
30.2406	4	30.2406	2	30.2405	456
30.2635	4	30.2635	8	30.2634	426
30.2864	3	30.2864	11	30.2863	446
30.3093	2	30.3093	10	30.3092	441
30.3322	1	30.3322	13	30.3321	432
30.3551	1	30.3551	18	30.355	456
30.378	1	30.378	12	30.3779	424
30.4009	1	30.4009	5	30.4008	401
30.4238	2	30.4238	8	30.4237	436
30.4467	3	30.4467	14	30.4466	427
30.4696	4	30.4696	9	30.4695	432
30.4925	4	30.4925	1	30.4923	442
30.5154	4	30.5154	1	30.5153	422
30.5382	4	30.5382	13	30.5381	438
30.5611	3	30.5611	30	30.561	422
30.584	3	30.584	37	30.5839	411
30.6069	3	30.6069	32	30.6068	433
30.6298	3	30.6298	17	30.6297	421
30.6527	3	30.6527	6	30.6526	415
30.6756	3	30.6756	0	30.6755	417
30.6985	3	30.6985	2	30.6984	406
30.7214	4	30.7214	6	30.7213	421
30.7443	4	30.7443	13	30.7442	399
30.7672	4	30.7672	13	30.7671	423
30.7901	3	30.7901	16	30.79	418
30.813	3	30.813	15	30.8129	413
30.8359	3	30.8359	16	30.8358	410
30.8588	0	30.8588	7	30.8587	444
30.8817	1	30.8817	3	30.8816	415
30.9046	2	30.9046	2	30.9045	404
30.9275	8	30.9275	5	30.9274	389
30.9504	14	30.9504	5	30.9503	434
30.9733	17	30.9733	1	30.9732	408
30.9962	10	30.9962	2	30.9961	431
31.0191	2	31.0191	15	31.019	423
31.0419	0	31.0419	30	31.0419	450
31.0648	6	31.0648	26	31.0648	428
31.0877	9	31.0877	10	31.0876	438
31.1106	5	31.1106	1	31.1105	426
31.1335	3	31.1335	5	31.1334	380
31.1564	8	31.1564	9	31.1563	466
31.1793	15	31.1793	6	31.1792	457
31.2022	14	31.2022	0	31.2021	399
31.2251	7	31.2251	7	31.225	418
31.248	4	31.248	22	31.2479	444
31.2709	2	31.2709	33	31.2708	444
31.2938	1	31.2938	26	31.2937	427
31.3167	6	31.3167	18	31.3166	423
31.3396	14	31.3396	8	31.3395	445
31.3625	13	31.3625	9	31.3624	419
31.3854	5	31.3854	10	31.3853	424
31.4083	2	31.4083	8	31.4082	426
31.4312	6	31.4312	10	31.4311	427
31.4541	14	31.4541	28	31.454	395
31.477	15	31.477	42	31.4769	431
31.4999	14	31.4999	36	31.4998	403
31.5228	6	31.5228	19	31.5227	423
31.5457	3	31.5457	11	31.5456	370
31.5686	4	31.5686	4	31.5685	444
31.5914	8	31.5914	5	31.5913	445
31.6144	6	31.6144	13	31.6142	434
31.6373	4	31.6373	28	31.6371	418
31.6601	7	31.6601	34	31.66	426
31.683	17	31.683	29	31.6829	428
31.7059	22	31.7059	17	31.7058	430
31.7288	22	31.7288	8	31.7287	389
31.7517	19	31.7517	2	31.7516	441
31.7746	19	31.7746	4	31.7745	457
31.7975	13	31.7975	21	31.7974	451
31.8204	7	31.8204	39	31.8203	407
31.8433	5	31.8433	40	31.8432	400
31.8662	7	31.8662	20	31.8661	456
31.8891	8	31.8891	2	31.889	438
31.912	21	31.912	4	31.9119	417
31.9349	44	31.9349	27	31.9348	431
31.9578	48	31.9578	44	31.9577	445
31.9807	23	31.9807	39	31.9806	426
32.0036	3	32.0036	20	32.0035	424
32.0265	10	32.0265	11	32.0264	418
32.0494	41	32.0494	15	32.0493	394
32.0723	65	32.0723	27	32.0722	427
32.0952	65	32.0952	33	32.0951	426
32.1181	49	32.1181	24	32.118	421
32.1409	38	32.1409	23	32.1409	438
32.1638	26	32.1638	34	32.1638	442
32.1868	8	32.1868	46	32.1867	411
32.2096	4	32.2096	41	32.2095	407
32.2325	33	32.2325	34	32.2324	455
32.2554	74	32.2554	22	32.2553	416
32.2783	88	32.2783	14	32.2782	456
32.3012	73	32.3012	11	32.3011	478
32.3241	56	32.3241	16	32.324	442
32.347	44	32.347	19	32.3469	437
32.3699	27	32.3699	29	32.3698	443
32.3928	10	32.3928	41	32.3927	442
32.4157	11	32.4157	40	32.4156	420
32.4386	31	32.4386	27	32.4385	431
32.4615	49	32.4615	10	32.4614	420
32.4844	66	32.4844	5	32.4843	466
32.5073	70	32.5073	12	32.5072	487
32.5302	58	32.5302	23	32.5301	456
32.5531	41	32.5531	18	32.553	432
32.576	32	32.576	9	32.5759	459
32.5989	39	32.5989	5	32.5988	451
32.6218	47	32.6218	14	32.6217	496
32.6447	45	32.6447	23	32.6446	472
32.6676	36	32.6676	29	32.6675	465
32.6905	39	32.6905	24	32.6904	450
32.7133	52	32.7133	17	32.7133	450
32.7362	54	32.7362	17	32.7362	425
32.7591	52	32.7591	18	32.759	417
32.782	45	32.782	17	32.7819	433
32.8049	32	32.8049	12	32.8048	403
32.8278	18	32.8278	17	32.8277	392
32.8507	18	32.8507	16	32.8506	383
32.8736	35	32.8736	14	32.8735	400
32.8965	54	32.8965	12	32.8964	399
32.9194	54	32.9194	6	32.9193	377
32.9423	34	32.9423	9	32.9422	405
32.9652	18	32.9652	14	32.9651	414
32.9881	23	32.9881	15	32.988	373
33.011	26	33.011	16	33.0109	420
33.0339	23	33.0339	23	33.0338	395
33.0568	12	33.0568	28	33.0567	389
33.0797	10	33.0797	21	33.0796	424
33.1026	17	33.1026	16	33.1025	398
33.1255	26	33.1255	14	33.1254	385
33.1484	21	33.1484	9	33.1483	415
33.1713	13	33.1713	1	33.1712	384
33.1942	6	33.1942	2	33.1941	410
33.2171	6	33.2171	9	33.217	373
33.24	12	33.24	12	33.2399	374
33.2629	21	33.2629	13	33.2627	405
33.2858	20	33.2858	15	33.2856	404
33.3086	13	33.3086	22	33.3085	409
33.3315	16	33.3315	30	33.3314	379
33.3544	23	33.3544	33	33.3543	382
33.3773	21	33.3773	28	33.3772	399
33.4002	15	33.4002	19	33.4001	387
33.4231	20	33.4231	27	33.423	381
33.446	27	33.446	41	33.4459	402
33.4689	21	33.4689	42	33.4688	395
33.4918	12	33.4918	30	33.4917	415
33.5147	11	33.5147	24	33.5146	422
33.5376	16	33.5376	27	33.5375	429
33.5605	23	33.5605	23	33.5604	419
33.5834	38	33.5834	15	33.5833	426
33.6063	46	33.6063	17	33.6062	409
33.6292	52	33.6292	32	33.6291	502
33.6521	70	33.6521	48	33.652	515
33.675	115	33.675	53	33.6749	514
33.6979	159	33.6979	41	33.6978	579
33.7208	190	33.7208	27	33.7207	578
33.7437	206	33.7437	23	33.7436	633
33.7666	199	33.7666	24	33.7665	682
33.7895	179	33.7895	23	33.7894	754
33.8124	150	33.8124	18	33.8123	665
33.8353	125	33.8353	16	33.8351	616
33.8582	94	33.8582	9	33.858	587
33.881	68	33.881	7	33.8809	569
33.9039	39	33.9039	7	33.9038	487
33.9268	27	33.9268	19	33.9267	498
33.9497	25	33.9497	29	33.9496	466
33.9726	33	33.9726	28	33.9725	435
33.9955	28	33.9955	13	33.9954	481
34.0184	23	34.0184	1	34.0183	380
34.0413	19	34.0413	0	34.0412	405
34.0642	17	34.0642	2	34.0641	410
34.0871	16	34.0871	5	34.087	404
34.11	18	34.11	12	34.1099	385
34.1329	28	34.1329	16	34.1328	352
34.1558	29	34.1558	17	34.1557	416
34.1787	20	34.1787	9	34.1786	349
34.2016	7	34.2016	3	34.2015	420
34.2245	1	34.2245	1	34.2244	359
34.2474	0	34.2474	3	34.2473	332
34.2703	1	34.2703	2	34.2702	335
34.2932	2	34.2932	0	34.2931	346
34.3161	4	34.3161	1	34.316	364
34.339	6	34.339	9	34.3389	337
34.3619	7	34.3619	17	34.3618	319
34.3847	7	34.3847	15	34.3847	358
34.4076	6	34.4076	5	34.4076	398
34.4305	5	34.4305	0	34.4304	343
34.4534	3	34.4534	0	34.4533	326
34.4763	2	34.4763	0	34.4762	350
34.4992	1	34.4992	0	34.4991	305
34.5221	0	34.5221	0	34.522	338
34.545	1	34.545	1	34.5449	332
34.5679	1	34.5679	3	34.5678	317
34.5908	2	34.5908	2	34.5907	353
34.6137	3	34.6137	1	34.6136	332
34.6366	3	34.6366	0	34.6365	355
34.6595	3	34.6595	7	34.6594	312
34.6824	2	34.6824	16	34.6823	342
34.7053	1	34.7053	18	34.7052	326
34.7282	0	34.7282	9	34.7281	340
34.7511	0	34.7511	1	34.751	313
34.774	0	34.774	0	34.7739	328
34.7969	1	34.7969	4	34.7968	348
34.8198	7	34.8198	7	34.8197	354
34.8427	14	34.8427	9	34.8426	339
34.8656	12	34.8656	10	34.8655	311
34.8885	4	34.8885	13	34.8884	335
34.9114	0	34.9114	9	34.9113	355
34.9342	0	34.9342	3	34.9342	329
34.9571	0	34.9571	0	34.9571	331
34.98	0	34.98	2	34.98	330
35.0029	4	35.0029	5	35.0028	322
35.0258	15	35.0258	6	35.0257	317
35.0487	22	35.0487	8	35.0486	325
35.0716	13	35.0716	9	35.0715	314
35.0945	4	35.0945	10	35.0944	325
35.1174	0	35.1174	10	35.1173	298
35.1403	1	35.1403	9	35.1402	333
35.1632	0	35.1632	8	35.1631	359
35.1861	2	35.1861	6	35.186	316
35.209	9	35.209	6	35.2089	346
35.2319	14	35.2319	5	35.2318	346
35.2548	9	35.2548	3	35.2547	311
35.2777	2	35.2777	5	35.2776	308
35.3006	0	35.3006	6	35.3005	298
35.3235	4	35.3235	7	35.3234	341
35.3464	8	35.3464	11	35.3463	317
35.3693	9	35.3693	21	35.3692	320
35.3922	8	35.3922	24	35.3921	345
35.4151	8	35.4151	28	35.415	345
35.438	7	35.438	21	35.4379	299
35.4609	5	35.4609	11	35.4608	318
35.4838	4	35.4838	1	35.4836	304
35.5067	2	35.5067	0	35.5065	319
35.5296	1	35.5296	1	35.5294	298
35.5524	1	35.5524	0	35.5523	308
35.5753	0	35.5753	5	35.5752	295
35.5982	0	35.5982	18	35.5981	278
35.6211	2	35.6211	27	35.621	353
35.644	1	35.644	20	35.6439	346
35.6669	2	35.6669	14	35.6668	335
35.6898	7	35.6898	16	35.6897	338
35.7127	15	35.7127	18	35.7126	342
35.7356	16	35.7356	20	35.7355	335
35.7585	11	35.7585	18	35.7584	328
35.7814	5	35.7814	11	35.7813	415
35.8043	2	35.8043	2	35.8042	400
35.8272	0	35.8272	2	35.8271	372
35.8501	3	35.8501	8	35.85	363
35.873	11	35.873	12	35.8729	374
35.8959	20	35.8959	6	35.8958	345
35.9188	23	35.9188	6	35.9187	333
35.9417	21	35.9417	5	35.9416	363
35.9646	16	35.9646	3	35.9645	313
35.9875	8	35.9875	3	35.9874	318
36.0104	2	36.0104	4	36.0103	324
36.0333	0	36.0333	5	36.0332	349
36.0562	1	36.0562	6	36.056	289
36.0791	5	36.0791	8	36.0789	315
36.1019	9	36.1019	9	36.1018	288
36.1248	11	36.1248	8	36.1247	326
36.1477	8	36.1477	7	36.1476	285
36.1706	12	36.1706	7	36.1705	276
36.1935	19	36.1935	4	36.1934	298
36.2164	24	36.2164	4	36.2163	285
36.2393	14	36.2393	11	36.2392	276
36.2622	3	36.2622	19	36.2621	301
36.2851	0	36.2851	15	36.285	292
36.308	6	36.308	7	36.3079	310
36.3309	19	36.3309	6	36.3308	298
36.3538	26	36.3538	10	36.3537	321
36.3767	30	36.3767	8	36.3766	277
36.3996	22	36.3996	2	36.3995	277
36.4225	17	36.4225	0	36.4224	268
36.4454	11	36.4454	0	36.4453	285
36.4683	23	36.4683	2	36.4682	299
36.4912	40	36.4912	2	36.4911	302
36.5141	41	36.5141	9	36.514	273
36.537	21	36.537	13	36.5369	272
36.5599	3	36.5599	7	36.5598	323
36.5828	0	36.5828	7	36.5827	308
36.6056	4	36.6056	23	36.6056	289
36.6285	11	36.6285	38	36.6285	274
36.6514	13	36.6514	33	36.6513	265
36.6743	7	36.6743	13	36.6742	263
36.6972	5	36.6972	3	36.6971	293
36.7201	15	36.7201	2	36.72	272
36.743	27	36.743	11	36.7429	321
36.7659	26	36.7659	26	36.7658	321
36.7888	25	36.7888	40	36.7887	282
36.8117	26	36.8117	35	36.8116	301
36.8346	23	36.8346	24	36.8345	285
36.8575	11	36.8575	12	36.8574	227
36.8804	2	36.8804	4	36.8803	265
36.9033	0	36.9033	3	36.9032	293
36.9262	1	36.9262	12	36.9261	286
36.9491	14	36.9491	15	36.949	288
36.972	24	36.972	19	36.9719	295
36.9949	26	36.9949	29	36.9948	276
37.0178	22	37.0178	36	37.0177	287
37.0407	22	37.0407	29	37.0406	317
37.0636	14	37.0636	29	37.0635	294
37.0865	7	37.0865	34	37.0864	296
37.1094	2	37.1094	39	37.1093	280
37.1323	3	37.1323	43	37.1322	317
37.1552	15	37.1552	48	37.1551	297
37.178	33	37.178	56	37.178	287
37.2009	38	37.2009	60	37.2009	293
37.2238	19	37.2238	66	37.2237	278
37.2467	8	37.2467	73	37.2466	288
37.2696	9	37.2696	80	37.2695	298
37.2925	15	37.2925	88	37.2924	284
37.3154	20	37.3154	101	37.3153	283
37.3383	41	37.3383	117	37.3382	301
37.3612	57	37.3612	135	37.3611	286
37.3841	54	37.3841	155	37.384	353
37.407	42	37.407	182	37.4069	289
37.4299	34	37.4299	213	37.4298	315
37.4528	31	37.4528	248	37.4527	352
37.4757	28	37.4757	288	37.4756	323
37.4986	33	37.4986	337	37.4985	324
37.5215	43	37.5215	400	37.5214	342
37.5444	54	37.5444	457	37.5443	360
37.5673	65	37.5673	505	37.5672	341
37.5902	75	37.5902	545	37.5901	354
37.6131	100	37.6131	565	37.613	372
37.636	117	37.636	553	37.6359	452
37.6589	139	37.6589	498	37.6588	504
37.6818	199	37.6818	411	37.6817	587
37.7047	274	37.7047	324	37.7046	675
37.7276	370	37.7276	264	37.7274	735
37.7505	444	37.7505	219	37.7503	893
37.7733	492	37.7733	187	37.7732	965
37.7962	478	37.7962	172	37.7961	994
37.8191	432	37.8191	157	37.819	920
37.842	347	37.842	122	37.8419	975
37.8649	280	37.8649	85	37.8648	906
37.8878	234	37.8878	73	37.8877	797
37.9107	209	37.9107	77	37.9106	721
37.9336	179	37.9336	87	37.9335	618
37.9565	154	37.9565	76	37.9564	630
37.9794	129	37.9794	66	37.9793	587
38.0023	98	38.0023	47	38.0022	535
38.0252	75	38.0252	36	38.0251	444
38.0481	59	38.0481	22	38.048	408
38.071	43	38.071	24	38.0709	402
38.0939	36	38.0939	33	38.0938	365
38.1168	49	38.1168	48	38.1167	367
38.1397	69	38.1397	46	38.1396	347
38.1626	67	38.1626	33	38.1625	383
38.1855	49	38.1855	24	38.1854	335
38.2084	26	38.2084	15	38.2083	319
38.2313	10	38.2313	12	38.2312	314
38.2542	0	38.2542	20	38.2541	288
38.2771	2	38.2771	28	38.2769	335
38.3	15	38.3	26	38.2998	300
38.3229	29	38.3229	27	38.3227	297
38.3457	22	38.3457	32	38.3456	313
38.3686	7	38.3686	24	38.3685	285
38.3915	0	38.3915	11	38.3914	262
38.4144	0	38.4144	3	38.4143	260
38.4373	9	38.4373	0	38.4372	265
38.4602	21	38.4602	6	38.4601	317
38.4831	24	38.4831	23	38.483	308
38.506	25	38.506	35	38.5059	286
38.5289	28	38.5289	28	38.5288	269
38.5518	31	38.5518	18	38.5517	272
38.5747	23	38.5747	11	38.5746	268
38.5976	15	38.5976	11	38.5975	268
38.6205	9	38.6205	9	38.6204	273
38.6434	8	38.6434	11	38.6433	256
38.6663	8	38.6663	14	38.6662	285
38.6892	11	38.6892	11	38.6891	266
38.7121	11	38.7121	10	38.712	305
38.735	18	38.735	17	38.7349	278
38.7579	28	38.7579	25	38.7578	271
38.7808	29	38.7808	16	38.7807	275
38.8037	19	38.8037	3	38.8036	281
38.8265	5	38.8265	0	38.8265	301
38.8494	4	38.8494	4	38.8494	296
38.8723	16	38.8723	6	38.8723	304
38.8952	29	38.8952	7	38.8951	294
38.9181	25	38.9181	5	38.918	293
38.941	16	38.941	6	38.9409	282
38.9639	11	38.9639	5	38.9638	261
38.9868	9	38.9868	5	38.9867	275
39.0097	4	39.0097	6	39.0096	290
39.0326	4	39.0326	8	39.0325	285
39.0555	10	39.0555	9	39.0554	270
39.0784	12	39.0784	11	39.0783	272
39.1013	16	39.1013	11	39.1012	276
39.1242	25	39.1242	10	39.1241	303
39.1471	30	39.1471	12	39.147	280
39.17	19	39.17	6	39.1699	268
39.1929	10	39.1929	5	39.1928	272
39.2158	6	39.2158	6	39.2157	261
39.2387	4	39.2387	13	39.2386	241
39.2616	4	39.2616	14	39.2615	265
39.2845	11	39.2845	17	39.2844	287
39.3074	18	39.3074	13	39.3073	251
39.3303	10	39.3303	7	39.3302	250
39.3532	8	39.3532	1	39.3531	235
39.3761	14	39.3761	4	39.376	240
39.3989	22	39.3989	5	39.3989	288
39.4218	22	39.4218	6	39.4218	281
39.4447	29	39.4447	8	39.4446	282
39.4676	28	39.4676	15	39.4675	287
39.4905	18	39.4905	17	39.4904	276
39.5134	4	39.5134	11	39.5133	267
39.5363	5	39.5363	5	39.5362	264
39.5592	10	39.5592	1	39.5591	281
39.5821	17	39.5821	1	39.582	273
39.605	15	39.605	0	39.6049	228
39.6279	12	39.6279	0	39.6278	265
39.6508	7	39.6508	7	39.6507	272
39.6737	9	39.6737	17	39.6736	228
39.6966	8	39.6966	19	39.6965	238
39.7195	6	39.7195	12	39.7194	280
39.7424	8	39.7424	2	39.7423	284
39.7653	16	39.7653	5	39.7652	282
39.7882	26	39.7882	17	39.7881	250
39.8111	21	39.8111	27	39.811	258
39.834	7	39.834	24	39.8339	250
39.8569	4	39.8569	19	39.8568	245
39.8798	12	39.8798	17	39.8797	251
39.9027	21	39.9027	10	39.9026	277
39.9256	18	39.9256	3	39.9255	278
39.9485	15	39.9485	2	39.9483	228
39.9714	11	39.9714	6	39.9712	235
39.9942	11	39.9942	11	39.9941	240
40.0171	13	40.0171	15	40.017	256
40.04	13	40.04	13	40.0399	243
40.0629	12	40.0629	9	40.0628	248
40.0858	9	40.0858	6	40.0857	234
40.1087	8	40.1087	5	40.1086	229
40.1316	7	40.1316	4	40.1315	264
40.1545	7	40.1545	2	40.1544	247
40.1774	8	40.1774	2	40.1773	275
40.2003	8	40.2003	3	40.2002	260
40.2232	10	40.2232	4	40.2231	258
40.2461	8	40.2461	4	40.246	268
40.269	8	40.269	4	40.2689	265
40.2919	11	40.2919	5	40.2918	253
40.3148	13	40.3148	6	40.3147	265
40.3377	10	40.3377	9	40.3376	274
40.3606	12	40.3606	10	40.3605	256
40.3835	12	40.3835	11	40.3834	242
40.4064	8	40.4064	12	40.4063	273
40.4293	0	40.4293	12	40.4292	274
40.4522	2	40.4522	11	40.4521	285
40.4751	9	40.4751	7	40.475	272
40.498	14	40.498	8	40.4979	257
40.5209	18	40.5209	3	40.5207	263
40.5438	22	40.5438	0	40.5436	264
40.5666	20	40.5666	1	40.5665	257
40.5895	10	40.5895	9	40.5894	249
40.6124	1	40.6124	17	40.6123	267
40.6353	0	40.6353	14	40.6352	241
40.6582	0	40.6582	5	40.6581	247
40.6811	2	40.6811	0	40.681	246
40.704	9	40.704	1	40.7039	254
40.7269	17	40.7269	7	40.7268	245
40.7498	17	40.7498	16	40.7497	267
40.7727	17	40.7727	20	40.7726	281
40.7956	18	40.7956	19	40.7955	249
40.8185	13	40.8185	13	40.8184	279
40.8414	4	40.8414	8	40.8413	260
40.8643	1	40.8643	6	40.8642	254
40.8872	6	40.8872	6	40.8871	273
40.9101	8	40.9101	8	40.91	255
40.933	4	40.933	9	40.9329	242
40.9559	6	40.9559	9	40.9558	260
40.9788	6	40.9788	8	40.9787	253
41.0017	4	41.0017	7	41.0016	238
41.0246	4	41.0246	6	41.0245	247
41.0475	3	41.0475	5	41.0474	275
41.0703	1	41.0703	3	41.0703	247
41.0932	2	41.0932	1	41.0932	250
41.1161	1	41.1161	3	41.116	255
41.139	3	41.139	9	41.1389	257
41.1619	11	41.1619	16	41.1618	265
41.1848	20	41.1848	17	41.1847	252
41.2077	21	41.2077	9	41.2076	219
41.2306	22	41.2306	3	41.2305	228
41.2535	24	41.2535	1	41.2534	236
41.2764	18	41.2764	0	41.2763	244
41.2993	7	41.2993	1	41.2992	247
41.3222	2	41.3222	8	41.3221	231
41.3451	1	41.3451	16	41.345	272
41.368	3	41.368	16	41.3679	249
41.3909	7	41.3909	11	41.3908	238
41.4138	12	41.4138	6	41.4137	251
41.4367	11	41.4367	6	41.4366	257
41.4596	11	41.4596	3	41.4595	274
41.4825	9	41.4825	1	41.4824	223
41.5054	6	41.5054	0	41.5053	264
41.5283	0	41.5283	0	41.5282	245
41.5512	1	41.5512	0	41.5511	259
41.5741	5	41.5741	7	41.574	261
41.597	8	41.597	15	41.5969	217
41.6198	10	41.6198	17	41.6198	258
41.6427	13	41.6427	9	41.6427	245
41.6656	14	41.6656	2	41.6656	228
41.6885	7	41.6885	0	41.6884	267
41.7114	10	41.7114	1	41.7113	260
41.7343	20	41.7343	3	41.7342	241
41.7572	29	41.7572	6	41.7571	213
41.7801	17	41.7801	6	41.78	246
41.803	11	41.803	9	41.8029	250
41.8259	12	41.8259	13	41.8258	251
41.8488	19	41.8488	18	41.8487	255
41.8717	10	41.8717	14	41.8716	226
41.8946	4	41.8946	6	41.8945	262
41.9175	4	41.9175	4	41.9174	266
41.9404	14	41.9404	5	41.9403	253
41.9633	14	41.9633	4	41.9632	262
41.9862	15	41.9862	4	41.9861	266
42.0091	16	42.0091	3	42.009	233
42.032	24	42.032	4	42.0319	221
42.0549	19	42.0549	8	42.0548	230
42.0778	14	42.0778	17	42.0777	266
42.1007	6	42.1007	26	42.1006	268
42.1236	3	42.1236	33	42.1235	259
42.1465	4	42.1465	31	42.1464	269
42.1694	14	42.1694	19	42.1692	261
42.1923	23	42.1923	14	42.1921	257
42.2152	15	42.2152	16	42.215	251
42.238	4	42.238	16	42.2379	224
42.2609	0	42.2609	14	42.2608	230
42.2838	0	42.2838	22	42.2837	272
42.3067	6	42.3067	18	42.3066	254
42.3296	20	42.3296	17	42.3295	243
42.3525	30	42.3525	17	42.3524	259
42.3754	25	42.3754	16	42.3753	232
42.3983	17	42.3983	16	42.3982	268
42.4212	15	42.4212	15	42.4211	250
42.4441	12	42.4441	15	42.444	282
42.467	6	42.467	12	42.4669	266
42.4899	0	42.4899	13	42.4898	264
42.5128	0	42.5128	8	42.5127	241
42.5357	10	42.5357	4	42.5356	294
42.5586	31	42.5586	14	42.5585	262
42.5815	42	42.5815	23	42.5814	284
42.6044	37	42.6044	23	42.6043	284
42.6273	25	42.6273	10	42.6272	251
42.6502	17	42.6502	5	42.6501	284
42.6731	7	42.6731	6	42.673	259
42.696	4	42.696	10	42.6959	249
42.7189	10	42.7189	12	42.7188	238
42.7418	17	42.7418	16	42.7416	258
42.7647	13	42.7647	11	42.7645	242
42.7875	8	42.7875	9	42.7874	268
42.8104	7	42.8104	7	42.8103	240
42.8333	9	42.8333	4	42.8332	272
42.8562	11	42.8562	5	42.8561	266
42.8791	14	42.8791	2	42.879	227
42.902	13	42.902	0	42.9019	248
42.9249	7	42.9249	3	42.9248	238
42.9478	2	42.9478	9	42.9477	221
42.9707	0	42.9707	14	42.9706	229
42.9936	2	42.9936	9	42.9935	261
43.0165	10	43.0165	3	43.0164	257
43.0394	18	43.0394	1	43.0393	236
43.0623	21	43.0623	3	43.0622	268
43.0852	23	43.0852	2	43.0851	245
43.1081	24	43.1081	1	43.108	229
43.131	15	43.131	0	43.1309	242
43.1539	8	43.1539	0	43.1538	283
43.1768	8	43.1768	2	43.1767	233
43.1997	12	43.1997	6	43.1996	246
43.2226	6	43.2226	11	43.2225	235
43.2455	4	43.2455	13	43.2454	265
43.2684	11	43.2684	9	43.2683	243
43.2912	11	43.2912	6	43.2912	235
43.3141	12	43.3141	3	43.3141	234
43.337	14	43.337	1	43.3369	260
43.3599	16	43.3599	0	43.3598	266
43.3828	15	43.3828	0	43.3827	283
43.4057	14	43.4057	3	43.4056	244
43.4286	13	43.4286	8	43.4285	260
43.4515	14	43.4515	6	43.4514	249
43.4744	10	43.4744	4	43.4743	246
43.4973	9	43.4973	5	43.4972	263
43.5202	12	43.5202	11	43.5201	264
43.5431	12	43.5431	18	43.543	248
43.566	12	43.566	29	43.5659	226
43.5889	14	43.5889	28	43.5888	268
43.6118	18	43.6118	15	43.6117	238
43.6347	13	43.6347	1	43.6346	220
43.6576	6	43.6576	0	43.6575	243
43.6805	0	43.6805	0	43.6804	249
43.7034	13	43.7034	0	43.7033	270
43.7263	27	43.7263	1	43.7262	250
43.7492	39	43.7492	12	43.7491	232
43.7721	24	43.7721	23	43.772	266
43.795	15	43.795	21	43.7949	277
43.8179	11	43.8179	9	43.8178	260
43.8408	13	43.8408	4	43.8407	269
43.8636	5	43.8636	7	43.8635	265
43.8865	9	43.8865	8	43.8865	245
43.9094	18	43.9094	3	43.9093	266
43.9323	19	43.9323	0	43.9322	249
43.9552	8	43.9552	0	43.9551	232
43.9781	10	43.9781	0	43.978	232
44.001	21	44.001	2	44.0009	221
44.0239	21	44.0239	4	44.0238	271
44.0468	15	44.0468	3	44.0467	251
44.0697	17	44.0697	3	44.0696	256
44.0926	19	44.0926	12	44.0925	251
44.1155	10	44.1155	22	44.1154	229
44.1384	5	44.1384	21	44.1383	250
44.1613	11	44.1613	14	44.1612	248
44.1842	18	44.1842	8	44.1841	267
44.2071	12	44.2071	4	44.207	236
44.23	12	44.23	2	44.2299	255
44.2529	16	44.2529	1	44.2528	256
44.2758	18	44.2758	0	44.2757	268
44.2987	8	44.2987	4	44.2986	271
44.3216	1	44.3216	13	44.3215	244
44.3445	2	44.3445	18	44.3444	254
44.3674	9	44.3674	13	44.3673	270
44.3903	18	44.3903	16	44.3902	293
44.4132	27	44.4132	25	44.413	259
44.4361	33	44.4361	18	44.4359	268
44.4589	31	44.4589	8	44.4588	253
44.4818	23	44.4818	9	44.4817	238
44.5047	13	44.5047	18	44.5046	284
44.5276	11	44.5276	13	44.5275	290
44.5505	10	44.5505	9	44.5504	256
44.5734	5	44.5734	10	44.5733	250
44.5963	2	44.5963	8	44.5962	297
44.6192	7	44.6192	7	44.6191	275
44.6421	21	44.6421	7	44.642	244
44.665	29	44.665	7	44.6649	272
44.6879	26	44.6879	5	44.6878	265
44.7108	16	44.7108	4	44.7107	255
44.7337	15	44.7337	1	44.7336	280
44.7566	14	44.7566	1	44.7565	280
44.7795	10	44.7795	6	44.7794	279
44.8024	9	44.8024	7	44.8023	322
44.8253	22	44.8253	10	44.8252	290
44.8482	39	44.8482	18	44.8481	331
44.8711	49	44.8711	22	44.871	332
44.894	51	44.894	14	44.8939	368
44.9169	43	44.9169	11	44.9168	352
44.9398	30	44.9398	16	44.9397	349
44.9626	14	44.9626	13	44.9626	347
44.9856	3	44.9856	5	44.9855	346
45.0085	1	45.0085	4	45.0084	368
45.0313	8	45.0313	10	45.0312	389
45.0542	12	45.0542	8	45.0541	411
45.0771	14	45.0771	6	45.077	390
45.1	22	45.1	7	45.0999	491
45.1229	35	45.1229	15	45.1228	452
45.1458	30	45.1458	17	45.1457	465
45.1687	21	45.1687	16	45.1686	478
45.1916	20	45.1916	16	45.1915	433
45.2145	29	45.2145	21	45.2144	440
45.2374	23	45.2374	17	45.2373	396
45.2603	23	45.2603	6	45.2602	392
45.2832	22	45.2832	3	45.2831	370
45.3061	26	45.3061	9	45.306	351
45.329	27	45.329	12	45.3289	345
45.3519	32	45.3519	7	45.3518	352
45.3748	23	45.3748	7	45.3747	308
45.3977	10	45.3977	6	45.3976	317
45.4206	0	45.4206	3	45.4205	307
45.4435	3	45.4435	2	45.4434	323
45.4664	10	45.4664	1	45.4663	288
45.4893	18	45.4893	2	45.4892	292
45.5121	15	45.5121	3	45.5121	268
45.535	16	45.535	1	45.535	287
45.5579	21	45.5579	0	45.5579	298
45.5808	23	45.5808	9	45.5807	264
45.6037	15	45.6037	26	45.6036	274
45.6266	15	45.6266	31	45.6265	242
45.6495	22	45.6495	16	45.6494	260
45.6724	21	45.6724	4	45.6723	272
45.6953	16	45.6953	2	45.6952	304
45.7182	22	45.7182	3	45.7181	269
45.7411	38	45.7411	1	45.741	285
45.764	47	45.764	0	45.7639	288
45.7869	43	45.7869	1	45.7868	246
45.8098	26	45.8098	0	45.8097	258
45.8327	8	45.8327	5	45.8326	237
45.8556	0	45.8556	12	45.8555	267
45.8785	7	45.8785	20	45.8784	274
45.9014	20	45.9014	17	45.9013	246
45.9243	32	45.9243	17	45.9242	248
45.9472	29	45.9472	16	45.9471	294
45.9701	29	45.9701	10	45.97	285
45.993	28	45.993	2	45.9929	251
46.0159	28	46.0159	1	46.0158	258
46.0388	18	46.0388	7	46.0387	253
46.0617	20	46.0617	9	46.0616	283
46.0846	23	46.0846	8	46.0844	269
46.1075	28	46.1075	9	46.1073	250
46.1303	26	46.1303	10	46.1302	259
46.1532	26	46.1532	7	46.1531	250
46.1761	21	46.1761	9	46.176	239
46.199	19	46.199	16	46.1989	246
46.2219	17	46.2219	18	46.2218	246
46.2448	25	46.2448	19	46.2447	262
46.2677	39	46.2677	18	46.2676	262
46.2906	48	46.2906	23	46.2905	263
46.3135	44	46.3135	24	46.3134	272
46.3364	41	46.3364	19	46.3363	259
46.3593	34	46.3593	10	46.3592	265
46.3822	23	46.3822	18	46.3821	242
46.4051	9	46.4051	28	46.405	273
46.428	4	46.428	34	46.4279	252
46.4509	7	46.4509	19	46.4508	267
46.4738	15	46.4738	14	46.4737	264
46.4967	24	46.4967	12	46.4966	244
46.5196	28	46.5196	14	46.5195	256
46.5425	30	46.5425	6	46.5424	269
46.5654	30	46.5654	9	46.5653	249
46.5883	26	46.5883	17	46.5882	288
46.6112	25	46.6112	19	46.6111	236
46.6341	23	46.6341	8	46.6339	259
46.657	20	46.657	1	46.6568	245
46.6798	14	46.6798	0	46.6797	230
46.7027	24	46.7027	2	46.7026	257
46.7256	33	46.7256	5	46.7255	246
46.7485	29	46.7485	8	46.7484	255
46.7714	17	46.7714	6	46.7713	269
46.7943	13	46.7943	6	46.7942	226
46.8172	13	46.8172	5	46.8171	259
46.8401	15	46.8401	3	46.84	257
46.863	20	46.863	3	46.8629	260
46.8859	20	46.8859	1	46.8858	255
46.9088	9	46.9088	0	46.9087	241
46.9317	8	46.9317	1	46.9316	244
46.9546	19	46.9546	7	46.9545	251
46.9775	27	46.9775	14	46.9774	264
47.0004	25	47.0004	19	47.0003	278
47.0233	22	47.0233	14	47.0232	265
47.0462	16	47.0462	7	47.0461	246
47.0691	10	47.0691	1	47.069	241
47.092	9	47.092	1	47.0919	260
47.1149	15	47.1149	2	47.1148	249
47.1378	14	47.1378	1	47.1377	262
47.1607	20	47.1607	2	47.1606	285
47.1835	29	47.1835	4	47.1835	233
47.2064	40	47.2064	5	47.2064	238
47.2293	39	47.2293	6	47.2293	245
47.2522	32	47.2522	6	47.2521	267
47.2751	19	47.2751	7	47.275	217
47.298	11	47.298	7	47.2979	236
47.3209	11	47.3209	7	47.3208	241
47.3438	9	47.3438	7	47.3437	248
47.3667	3	47.3667	7	47.3666	251
47.3896	5	47.3896	6	47.3895	249
47.4125	18	47.4125	5	47.4124	240
47.4354	30	47.4354	4	47.4353	248
47.4583	26	47.4583	3	47.4582	234
47.4812	15	47.4812	3	47.4811	245
47.5041	4	47.5041	3	47.504	266
47.527	2	47.527	3	47.5269	233
47.5499	3	47.5499	3	47.5498	228
47.5728	2	47.5728	3	47.5727	213
47.5957	3	47.5957	4	47.5956	269
47.6186	6	47.6186	3	47.6185	260
47.6415	10	47.6415	1	47.6414	237
47.6644	9	47.6644	2	47.6643	202
47.6873	9	47.6873	2	47.6872	233
47.7102	10	47.7102	2	47.7101	204
47.7331	20	47.7331	7	47.733	236
47.7559	27	47.7559	14	47.7559	254
47.7788	23	47.7788	17	47.7788	244
47.8017	10	47.8017	16	47.8016	215
47.8246	8	47.8246	20	47.8245	235
47.8475	9	47.8475	19	47.8474	216
47.8704	9	47.8704	11	47.8703	213
47.8933	3	47.8933	3	47.8932	251
47.9162	0	47.9162	6	47.9161	233
47.9391	2	47.9391	9	47.939	205
47.962	1	47.962	6	47.9619	216
47.9849	2	47.9849	8	47.9848	215
48.0078	3	48.0078	13	48.0077	255
48.0307	4	48.0307	11	48.0306	252
48.0536	4	48.0536	4	48.0535	255
48.0765	4	48.0765	0	48.0764	231
48.0994	5	48.0994	0	48.0993	256
48.1223	4	48.1223	0	48.1222	229
48.1452	3	48.1452	0	48.1451	241
48.1681	5	48.1681	0	48.168	229
48.191	3	48.191	5	48.1909	251
48.2139	2	48.2139	12	48.2138	237
48.2368	7	48.2368	13	48.2367	240
48.2597	15	48.2597	9	48.2596	225
48.2826	12	48.2826	8	48.2825	267
48.3055	5	48.3055	10	48.3053	230
48.3284	0	48.3284	7	48.3282	234
48.3513	0	48.3513	3	48.3511	229
48.3741	0	48.3741	1	48.374	255
48.397	0	48.397	1	48.3969	223
48.4199	0	48.4199	0	48.4198	210
48.4428	1	48.4428	1	48.4427	282
48.4657	2	48.4657	8	48.4656	220
48.4886	4	48.4886	18	48.4885	225
48.5115	5	48.5115	15	48.5114	225
48.5344	5	48.5344	9	48.5343	194
48.5573	6	48.5573	12	48.5572	258
48.5802	6	48.5802	19	48.5801	214
48.6031	5	48.6031	12	48.603	269
48.626	4	48.626	8	48.6259	240
48.6489	3	48.6489	15	48.6488	262
48.6718	3	48.6718	22	48.6717	256
48.6947	1	48.6947	20	48.6946	238
48.7176	0	48.7176	18	48.7175	200
48.7405	0	48.7405	23	48.7404	238
48.7634	4	48.7634	21	48.7633	234
48.7863	10	48.7863	11	48.7862	221
48.8092	13	48.8092	1	48.8091	223
48.8321	7	48.8321	0	48.832	219
48.855	1	48.855	2	48.8548	245
48.8779	0	48.8779	3	48.8777	239
48.9008	2	48.9008	2	48.9006	252
48.9236	7	48.9236	3	48.9235	219
48.9465	9	48.9465	4	48.9464	234
48.9694	5	48.9694	5	48.9693	213
48.9923	5	48.9923	6	48.9922	236
49.0152	3	49.0152	6	49.0151	236
49.0381	1	49.0381	7	49.038	238
49.061	0	49.061	7	49.0609	278
49.0839	1	49.0839	7	49.0838	270
49.1068	2	49.1068	8	49.1067	233
49.1297	3	49.1297	10	49.1296	225
49.1526	5	49.1526	13	49.1525	222
49.1755	6	49.1755	13	49.1754	223
49.1984	6	49.1984	14	49.1983	236
49.2213	8	49.2213	14	49.2212	222
49.2442	6	49.2442	13	49.2441	228
49.2671	2	49.2671	9	49.267	218
49.29	0	49.29	3	49.2899	213
49.3129	6	49.3129	1	49.3128	223
49.3358	14	49.3358	0	49.3357	195
49.3587	17	49.3587	0	49.3586	237
49.3816	9	49.3816	2	49.3815	209
49.4044	2	49.4044	6	49.4044	243
49.4273	0	49.4273	13	49.4273	245
49.4502	1	49.4502	20	49.4502	215
49.4731	1	49.4731	26	49.473	235
49.496	0	49.496	24	49.4959	219
49.5189	2	49.5189	16	49.5188	208
49.5418	3	49.5418	10	49.5417	218
49.5647	3	49.5647	6	49.5646	203
49.5876	3	49.5876	2	49.5875	213
49.6105	3	49.6105	0	49.6104	230
49.6334	3	49.6334	0	49.6333	255
49.6563	2	49.6563	0	49.6562	204
49.6792	2	49.6792	2	49.6791	232
49.7021	2	49.7021	9	49.702	246
49.725	2	49.725	15	49.7249	216
49.7479	2	49.7479	13	49.7478	208
49.7708	1	49.7708	8	49.7707	229
49.7937	0	49.7937	2	49.7936	240
49.8166	0	49.8166	0	49.8165	211
49.8395	0	49.8395	2	49.8394	255
49.8624	1	49.8624	11	49.8623	221
49.8853	6	49.8853	18	49.8852	260
49.9082	15	49.9082	15	49.9081	235
49.9311	16	49.9311	13	49.931	225
49.954	12	49.954	12	49.9539	247
49.9768	12	49.9768	10	49.9768	232
49.9997	14	49.9997	4	49.9997	231
50.0226	12	50.0226	4	50.0225	209
50.0455	9	50.0455	8	50.0454	222
50.0684	12	50.0684	7	50.0683	198
50.0913	13	50.0913	2	50.0912	218
50.1142	7	50.1142	2	50.1141	248
50.1371	6	50.1371	12	50.137	244
50.16	4	50.16	28	50.1599	212
50.1829	2	50.1829	30	50.1828	212
50.2058	1	50.2058	19	50.2057	231
50.2287	1	50.2287	6	50.2286	215
50.2516	1	50.2516	2	50.2515	226
50.2745	1	50.2745	0	50.2744	217
50.2974	1	50.2974	0	50.2973	192
50.3203	1	50.3203	4	50.3202	235
50.3432	0	50.3432	13	50.3431	216
50.3661	0	50.3661	20	50.366	224
50.389	1	50.389	16	50.3889	212
50.4119	0	50.4119	15	50.4118	246
50.4348	2	50.4348	18	50.4347	212
50.4577	4	50.4577	23	50.4576	246
50.4806	11	50.4806	15	50.4805	228
50.5035	14	50.5035	5	50.5034	230
50.5264	16	50.5264	1	50.5262	211
50.5493	9	50.5493	3	50.5491	216
50.5721	4	50.5721	6	50.572	204
50.595	0	50.595	10	50.5949	209
50.6179	1	50.6179	19	50.6178	189
50.6408	2	50.6408	24	50.6407	246
50.6637	2	50.6637	19	50.6636	204
50.6866	3	50.6866	13	50.6865	238
50.7095	8	50.7095	12	50.7094	231
50.7324	14	50.7324	9	50.7323	225
50.7553	10	50.7553	2	50.7552	219
50.7782	4	50.7782	6	50.7781	222
50.8011	0	50.8011	23	50.801	220
50.824	1	50.824	35	50.8239	210
50.8469	0	50.8469	28	50.8468	236
50.8698	1	50.8698	13	50.8697	227
50.8927	4	50.8927	14	50.8926	251
50.9156	8	50.9156	20	50.9155	244
50.9385	8	50.9385	25	50.9384	228
50.9614	11	50.9614	25	50.9613	230
50.9843	17	50.9843	29	50.9842	205
51.0072	25	51.0072	39	51.0071	223
51.0301	24	51.0301	50	51.03	239
51.053	14	51.053	53	51.0529	261
51.0759	7	51.0759	36	51.0758	226
51.0988	10	51.0988	18	51.0986	234
51.1217	17	51.1217	21	51.1215	263
51.1445	16	51.1445	44	51.1444	251
51.1674	15	51.1674	64	51.1673	275
51.1903	21	51.1903	71	51.1902	249
51.2132	25	51.2132	95	51.2131	267
51.2361	26	51.2361	129	51.236	256
51.259	29	51.259	157	51.2589	265
51.2819	35	51.2819	160	51.2818	254
51.3048	45	51.3048	167	51.3047	274
51.3277	56	51.3277	168	51.3276	290
51.3506	77	51.3506	148	51.3505	290
51.3735	114	51.3735	107	51.3734	335
51.3964	142	51.3964	78	51.3963	396
51.4193	187	51.4193	85	51.4192	459
51.4422	268	51.4422	98	51.4421	516
51.4651	360	51.4651	94	51.465	607
51.488	443	51.488	72	51.4879	756
51.5109	499	51.5109	61	51.5108	861
51.5338	530	51.5338	58	51.5337	926
51.5567	507	51.5567	49	51.5566	932
51.5796	436	51.5796	32	51.5795	845
51.6025	337	51.6025	19	51.6024	807
51.6254	247	51.6254	26	51.6253	739
51.6482	189	51.6482	35	51.6482	692
51.6711	162	51.6711	31	51.6711	695
51.694	146	51.694	16	51.6939	670
51.7169	111	51.7169	18	51.7168	611
51.7398	76	51.7398	33	51.7397	491
51.7627	58	51.7627	36	51.7626	449
51.7856	41	51.7856	18	51.7855	410
51.8085	27	51.8085	10	51.8084	363
51.8314	19	51.8314	17	51.8313	372
51.8543	29	51.8543	18	51.8542	351
51.8772	44	51.8772	20	51.8771	308
51.9001	40	51.9001	33	51.9	279
51.923	33	51.923	48	51.9229	251
51.9459	42	51.9459	38	51.9458	261
51.9688	50	51.9688	34	51.9687	257
51.9917	34	51.9917	35	51.9916	276
52.0146	10	52.0146	39	52.0145	261
52.0375	0	52.0375	22	52.0374	243
52.0604	2	52.0604	12	52.0603	271
52.0833	3	52.0833	12	52.0832	244
52.1062	11	52.1062	13	52.1061	247
52.1291	22	52.1291	8	52.129	251
52.152	26	52.152	14	52.1519	261
52.1749	13	52.1749	31	52.1748	230
52.1977	9	52.1977	35	52.1977	234
52.2206	16	52.2206	19	52.2206	202
52.2435	19	52.2435	9	52.2435	224
52.2664	9	52.2664	9	52.2663	213
52.2893	14	52.2893	14	52.2892	215
52.3122	27	52.3122	10	52.3121	202
52.3351	33	52.3351	12	52.335	207
52.358	17	52.358	16	52.3579	218
52.3809	5	52.3809	12	52.3808	240
52.4038	0	52.4038	6	52.4037	230
52.4267	1	52.4267	8	52.4266	221
52.4496	0	52.4496	20	52.4495	230
52.4725	3	52.4725	21	52.4724	228
52.4954	10	52.4954	17	52.4953	223
52.5183	18	52.5183	16	52.5182	213
52.5412	14	52.5412	21	52.5411	216
52.5641	13	52.5641	21	52.564	231
52.587	12	52.587	16	52.5869	226
52.6099	16	52.6099	12	52.6098	222
52.6328	9	52.6328	6	52.6327	232
52.6557	6	52.6557	2	52.6556	245
52.6786	4	52.6786	0	52.6785	190
52.7015	8	52.7015	0	52.7014	192
52.7244	8	52.7244	2	52.7243	218
52.7473	10	52.7473	6	52.7471	205
52.7702	11	52.7702	11	52.77	201
52.7931	9	52.7931	11	52.7929	199
52.8159	7	52.8159	8	52.8158	216
52.8388	6	52.8388	2	52.8387	185
52.8617	0	52.8617	3	52.8616	204
52.8846	1	52.8846	8	52.8845	237
52.9075	4	52.9075	15	52.9074	224
52.9304	5	52.9304	15	52.9303	224
52.9533	6	52.9533	19	52.9532	238
52.9762	15	52.9762	23	52.9761	211
52.9991	23	52.9991	19	52.999	212
53.022	21	53.022	7	53.0219	240
53.0449	13	53.0449	1	53.0448	210
53.0678	15	53.0678	1	53.0677	225
53.0907	18	53.0907	4	53.0906	208
53.1136	13	53.1136	9	53.1135	236
53.1365	5	53.1365	20	53.1364	214
53.1594	5	53.1594	25	53.1593	230
53.1823	10	53.1823	24	53.1822	210
53.2052	5	53.2052	14	53.2051	207
53.2281	4	53.2281	12	53.228	191
53.251	3	53.251	17	53.2509	200
53.2739	1	53.2739	23	53.2738	253
53.2968	0	53.2968	20	53.2967	243
53.3197	2	53.3197	20	53.3195	218
53.3426	7	53.3426	19	53.3424	204
53.3654	12	53.3654	15	53.3653	220
53.3883	15	53.3883	13	53.3882	203
53.4112	16	53.4112	13	53.4111	221
53.4341	17	53.4341	4	53.434	226
53.457	11	53.457	9	53.4569	220
53.4799	8	53.4799	15	53.4798	197
53.5028	11	53.5028	12	53.5027	235
53.5257	18	53.5257	10	53.5256	258
53.5486	12	53.5486	11	53.5485	219
53.5715	7	53.5715	10	53.5714	222
53.5944	7	53.5944	4	53.5943	219
53.6173	18	53.6173	1	53.6172	219
53.6402	19	53.6402	7	53.6401	215
53.6631	17	53.6631	18	53.663	207
53.686	9	53.686	21	53.6859	213
53.7089	7	53.7089	14	53.7088	231
53.7318	8	53.7318	11	53.7317	234
53.7547	13	53.7547	14	53.7546	247
53.7776	11	53.7776	13	53.7775	239
53.8005	4	53.8005	5	53.8004	202
53.8234	11	53.8234	2	53.8233	228
53.8463	10	53.8463	6	53.8462	248
53.8691	21	53.8691	10	53.8691	223
53.892	12	53.892	10	53.892	228
53.9149	11	53.9149	16	53.9148	251
53.9378	21	53.9378	24	53.9377	248
53.9607	34	53.9607	25	53.9606	217
53.9836	26	53.9836	13	53.9835	217
54.0065	19	54.0065	13	54.0064	209
54.0294	24	54.0294	23	54.0293	211
54.0523	31	54.0523	29	54.0522	219
54.0752	20	54.0752	19	54.0751	209
54.0981	5	54.0981	16	54.098	248
54.121	3	54.121	21	54.1209	220
54.1439	6	54.1439	22	54.1438	237
54.1668	7	54.1668	11	54.1667	228
54.1897	4	54.1897	7	54.1896	205
54.2126	1	54.2126	17	54.2125	216
54.2355	1	54.2355	27	54.2354	239
54.2584	7	54.2584	27	54.2583	186
54.2813	25	54.2813	24	54.2812	251
54.3042	38	54.3042	35	54.3041	261
54.3271	39	54.3271	40	54.327	250
54.35	27	54.35	34	54.3499	264
54.3729	21	54.3729	20	54.3728	245
54.3958	29	54.3958	17	54.3957	248
54.4187	40	54.4187	10	54.4186	260
54.4415	42	54.4415	3	54.4415	287
54.4644	38	54.4644	3	54.4644	241
54.4873	47	54.4873	14	54.4872	288
54.5102	54	54.5102	21	54.5101	280
54.5331	45	54.5331	12	54.533	262
54.556	36	54.556	5	54.5559	316
54.5789	44	54.5789	8	54.5788	325
54.6018	61	54.6018	17	54.6017	309
54.6247	66	54.6247	20	54.6246	309
54.6476	62	54.6476	16	54.6475	354
54.6705	59	54.6705	17	54.6704	341
54.6934	56	54.6934	19	54.6933	333
54.7163	41	54.7163	17	54.7162	296
54.7392	21	54.7392	7	54.7391	300
54.7621	20	54.7621	5	54.762	323
54.785	32	54.785	9	54.7849	361
54.8079	31	54.8079	11	54.8078	360
54.8308	12	54.8308	8	54.8307	350
54.8537	5	54.8537	8	54.8536	323
54.8766	16	54.8766	7	54.8765	307
54.8995	33	54.8995	5	54.8994	332
54.9224	33	54.9224	4	54.9223	301
54.9453	24	54.9453	3	54.9452	281
54.9682	10	54.9682	2	54.9681	301
54.9911	4	54.9911	3	54.9909	319
55.014	1	55.014	3	55.0138	290
55.0368	0	55.0368	3	55.0367	265
55.0597	3	55.0597	3	55.0596	260
55.0826	14	55.0826	3	55.0825	226
55.1055	25	55.1055	2	55.1054	270
55.1284	21	55.1284	3	55.1283	230
55.1513	11	55.1513	7	55.1512	257
55.1742	12	55.1742	10	55.1741	250
55.1971	22	55.1971	16	55.197	235
55.22	20	55.22	16	55.2199	199
55.2429	9	55.2429	12	55.2428	242
55.2658	2	55.2658	9	55.2657	235
55.2887	3	55.2887	8	55.2886	238
55.3116	3	55.3116	4	55.3115	222
55.3345	5	55.3345	2	55.3344	225
55.3574	9	55.3574	4	55.3573	212
55.3803	9	55.3803	9	55.3802	224
55.4032	14	55.4032	9	55.4031	231
55.4261	22	55.4261	11	55.426	227
55.449	24	55.449	10	55.4489	243
55.4719	21	55.4719	8	55.4718	213
55.4948	21	55.4948	8	55.4947	205
55.5177	24	55.5177	7	55.5176	224
55.5406	26	55.5406	7	55.5404	221
55.5635	15	55.5635	6	55.5633	203
55.5864	4	55.5864	5	55.5862	191
55.6092	0	55.6092	5	55.6091	222
55.6321	1	55.6321	4	55.632	232
55.655	6	55.655	3	55.6549	214
55.6779	12	55.6779	1	55.6778	216
55.7008	15	55.7008	1	55.7007	205
[truncated: 1,043 more rows]

## Sheet: Fig. 1h
XRD patterns of BVO-ΔOv-3,BVO-ΔOv-5, BVO-ΔOv-7 films and PDF cards of BiVO4 and FTO
	BVO-ΔOv-3	BVO-ΔOv-5	BVO-ΔOv-7	PDF-BVO		PDF-FTO
2θ(deg)	Intensity (arb.units)	Intensity (arb.units)	Intensity (arb.units)	2θ(deg)	Intensity (arb.units)	2θ(deg)	Intensity (arb.units)
10	7	4	13	18.988	125	26.578	100
10.02	7	4	13	28.947	475	33.772	72
10.04	7	4	13	30.548	125	37.768	200
10.06	7	4	11	34.494	60	51.755	100
10.08	7	5	8	37.866	10	61.745	40
10.1	6	5	5	39.545	30	65.74	132
10.12	5	5	2	42.339	40
10.14	4	4	1	45.594	20
10.16	4	5	1	46.711	80
10.18	4	5	2	50.314	40
10.2	4	6	4	53.31	90
10.22	5	7	5	54.581	20
10.24	6	8	6	55.879	20
10.26	6	9	6	58.073	30
10.28	6	9	6	58.53	50
10.3	6	9	5	59.261	40
10.32	5	9	4
10.34	4	10	4
10.36	3	11	4
10.38	4	13	4
10.4	4	14	5
10.42	6	14	5
10.44	7	13	6
10.46	9	12	7
10.48	9	10	7
10.5	9	8	7
10.52	9	7	7
10.54	9	6	6
10.56	9	5	6
10.58	10	5	6
10.6	10	6	7
10.62	9	7	8
10.64	8	8	8
10.66	7	9	8
10.68	6	10	8
10.7	5	10	8
10.72	6	10	9
10.74	6	9	12
10.76	7	9	14
10.78	6	9	16
10.8	6	9	17
10.82	6	9	16
10.84	5	9	14
10.86	6	9	12
10.88	7	9	11
10.9	9	9	10
10.92	11	9	11
10.94	12	8	11
10.96	13	8	11
10.98	14	7	10
11	13	6	9
11.02	12	6	8
11.04	10	6	8
11.06	9	6	9
11.08	7	8	10
11.1	6	9	11
11.12	6	10	11
11.14	7	12	10
11.16	7	13	9
11.18	8	13	8
11.2	9	13	7
11.22	10	13	8
11.24	10	12	9
11.26	9	12	11
11.28	9	11	13
11.3	8	10	15
11.32	7	9	16
11.34	6	8	16
11.36	5	7	15
11.38	5	8	14
11.4	7	8	12
11.42	9	9	10
11.44	11	10	9
11.46	13	10	9
11.48	13	9	9
11.5	12	8	10
11.52	10	9	10
11.54	8	10	10
11.56	7	11	10
11.58	8	12	9
11.6	10	13	8
11.62	13	13	7
11.64	14	12	7
11.66	14	12	7
11.68	13	11	7
11.7	10	11	8
11.72	8	11	10
11.74	5	11	11
11.76	4	11	12
11.78	4	11	12
11.8	5	11	11
11.82	6	12	10
11.84	8	13	9
11.86	9	15	9
11.88	11	16	9
11.9	12	17	11
11.92	13	18	13
11.94	13	18	15
11.96	12	18	16
11.98	11	18	15
12	9	17	15
12.02	7	16	14
12.04	5	15	12
12.06	4	13	12
12.08	4	10	12
12.1	4	8	12
12.12	5	6	12
12.14	7	5	12
12.16	8	4	12
12.18	9	5	12
12.2	9	6	12
12.22	9	7	11
12.24	9	8	11
12.26	9	8	11
12.28	10	9	11
12.3	10	9	11
12.32	10	9	12
12.34	9	10	13
12.36	8	11	14
12.38	6	12	15
12.4	5	12	17
12.42	5	12	18
12.44	5	10	18
12.46	7	8	18
12.48	8	6	16
12.5	9	6	14
12.52	9	7	12
12.54	8	9	10
12.56	6	12	9
12.58	5	15	8
12.6	5	16	8
12.62	5	17	8
12.64	7	16	8
12.66	8	15	8
12.68	10	13	9
12.7	11	11	10
12.72	11	10	12
12.74	10	9	13
12.76	8	10	14
12.78	7	12	14
12.8	7	13	14
12.82	7	14	13
12.84	7	13	12
12.86	7	13	10
12.88	8	12	9
12.9	8	11	9
12.92	9	10	10
12.94	11	10	11
12.96	13	11	12
12.98	14	11	13
13	13	11	14
13.02	12	11	14
13.04	11	11	13
13.06	10	11	12
13.08	10	12	11
13.1	11	12	10
13.12	12	12	11
13.14	11	13	11
13.16	9	13	12
13.18	7	13	12
13.2	5	13	11
13.22	4	12	10
13.24	5	12	9
13.26	7	11	7
13.28	9	10	6
13.3	10	8	6
13.32	11	7	7
13.34	11	6	9
13.36	11	7	10
13.38	11	8	11
13.4	11	10	12
13.42	11	12	11
13.44	12	13	10
13.46	12	13	9
13.48	12	11	9
13.5	11	9	8
13.52	11	7	9
13.54	11	6	8
13.56	11	6	8
13.58	11	6	7
13.6	11	6	5
13.62	12	6	4
13.64	13	6	4
13.66	14	6	4
13.68	14	5	5
13.7	13	5	7
13.72	11	5	8
13.74	10	5	9
13.76	8	5	9
13.78	7	6	8
13.8	7	7	7
13.82	7	8	6
13.84	8	9	6
13.86	9	10	6
13.88	10	11	7
13.9	11	11	8
13.92	11	10	8
13.94	12	9	8
13.96	12	7	8
13.98	12	5	7
14	12	4	6
14.02	12	3	5
14.04	12	4	4
14.06	12	5	4
14.08	12	6	3
14.1	10	7	3
14.12	9	8	3
14.14	7	8	3
14.16	5	8	4
14.18	4	8	4
14.2	3	8	5
14.22	2	8	6
14.24	2	7	7
14.26	3	7	8
14.28	4	5	8
14.3	7	4	9
14.32	9	3	10
14.34	10	4	10
14.36	10	6	11
14.38	9	9	12
14.4	8	12	13
14.42	7	15	14
14.44	6	16	13
14.46	7	16	12
14.48	8	14	10
14.5	8	11	9
14.52	8	9	8
14.54	8	6	8
14.56	8	5	8
14.58	9	4	8
14.6	10	3	7
14.62	11	3	7
14.64	13	2	6
14.66	14	2	5
14.68	15	2	5
14.7	15	2	5
14.72	15	2	5
14.74	16	3	5
14.76	16	3	4
14.78	18	3	4
14.8	20	3	4
14.82	22	4	5
14.84	22	4	6
14.86	21	4	9
14.88	19	5	11
14.9	16	5	14
14.92	14	5	15
14.94	12	5	15
14.96	12	5	13
14.98	13	6	10
15	14	7	8
15.02	14	8	6
15.04	14	8	6
15.06	13	7	6
15.08	12	6	6
15.1	13	5	7
15.12	14	4	8
15.14	16	3	8
15.16	17	2	8
15.18	18	2	8
15.2	18	2	8
15.22	17	3	9
15.24	16	3	10
15.26	15	3	12
15.28	14	2	14
15.3	14	2	15
15.32	14	1	16
15.34	14	1	16
15.36	14	1	15
15.38	13	1	15
15.4	11	2	16
15.42	9	3	18
15.44	7	3	20
15.46	7	4	21
15.48	8	4	23
15.5	11	4	24
15.52	13	4	24
15.54	16	4	24
15.56	17	3	25
15.58	16	3	25
15.6	15	3	26
15.62	13	4	27
15.64	12	5	28
15.66	11	6	28
15.68	11	7	27
15.7	10	8	25
15.72	10	8	22
15.74	9	8	19
15.76	9	7	17
15.78	10	7	15
15.8	10	6	14
15.82	10	5	13
15.84	10	4	13
15.86	9	3	13
15.88	7	2	13
15.9	6	2	12
15.92	6	3	12
15.94	8	4	11
15.96	11	4	10
15.98	13	4	8
16	15	4	7
16.02	15	3	5
16.04	13	2	4
16.06	10	1	3
16.08	9	2	3
16.1	9	3	3
16.12	11	5	4
16.14	13	6	4
16.16	15	7	3
16.18	17	7	3
16.2	16	6	3
16.22	15	4	4
16.24	14	2	5
16.26	14	1	7
16.28	14	1	8
16.3	15	2	9
16.32	16	4	8
16.34	16	6	7
16.36	15	8	6
16.38	12	9	4
16.4	10	10	4
16.42	8	10	5
16.44	7	9	6
16.46	7	8	8
16.48	7	7	9
16.5	9	6	9
16.52	10	5	9
16.54	10	5	9
16.56	11	5	8
16.58	12	6	7
16.6	13	7	7
16.62	14	8	6
16.64	14	8	7
16.66	14	8	7
16.68	14	8	7
16.7	14	8	6
16.72	13	8	5
16.74	13	8	3
16.76	12	7	2
16.78	12	6	2
16.8	11	5	2
16.82	10	4	3
16.84	9	4	4
16.86	9	4	5
16.88	9	5	6
16.9	10	6	6
16.92	10	7	6
16.94	11	7	5
16.96	11	7	4
16.98	11	6	3
17	12	5	3
17.02	13	4	3
17.04	12	3	3
17.06	12	4	4
17.08	11	4	6
17.1	10	5	8
17.12	10	6	10
17.14	10	6	11
17.16	10	6	10
17.18	9	5	9
17.2	9	5	7
17.22	9	4	5
17.24	10	5	3
17.26	10	6	2
17.28	10	7	2
17.3	11	7	4
17.32	11	7	5
17.34	11	6	7
17.36	12	5	8
17.38	12	5	8
17.4	13	5	8
17.42	14	6	8
17.44	13	7	7
17.46	12	8	6
17.48	10	9	6
17.5	8	9	5
17.52	7	8	4
17.54	7	7	3
17.56	9	5	3
17.58	12	3	3
17.6	14	2	3
17.62	16	1	3
17.64	16	1	3
17.66	15	1	2
17.68	14	3	2
17.7	13	5	3
17.72	12	8	4
17.74	12	10	5
17.76	12	11	6
17.78	12	11	7
17.8	11	10	7
17.82	10	9	7
17.84	9	7	7
17.86	9	6	7
17.88	9	6	7
17.9	9	7	7
17.92	9	9	7
17.94	8	11	7
17.96	7	14	7
17.98	7	17	7
18	7	20	7
18.02	8	22	8
18.04	10	22	9
18.06	11	22	10
18.08	12	21	11
18.1	13	19	11
18.12	13	19	11
18.14	13	19	11
18.16	14	20	11
18.18	16	21	11
18.2	18	23	12
18.22	20	24	13
18.24	22	25	14
18.26	25	26	16
18.28	28	27	17
18.3	30	28	19
18.32	31	30	21
18.34	33	32	25
18.36	34	35	28
18.38	34	36	32
18.4	34	37	35
18.42	35	38	37
18.44	38	38	37
18.46	41	37	38
18.48	46	37	37
18.5	53	38	38
18.52	59	40	39
18.54	64	41	42
18.56	68	42	47
18.58	70	43	53
18.6	72	43	60
18.62	75	45	66
18.64	78	47	71
18.66	84	50	74
18.68	90	54	76
18.7	95	58	76
18.72	99	61	77
18.74	102	61	78
18.76	104	61	81
18.78	106	60	85
18.8	109	58	90
18.82	114	58	96
18.84	119	59	101
18.86	123	61	105
18.88	124	64	109
18.9	124	66	111
18.92	121	67	111
18.94	117	66	110
18.96	112	65	107
18.98	108	64	102
19	104	63	97
19.02	99	62	93
19.04	96	62	88
19.06	93	62	84
19.08	91	61	79
19.1	89	60	74
19.12	86	57	70
19.14	80	54	65
19.16	72	50	61
19.18	63	45	58
19.2	56	40	54
19.22	51	34	49
19.24	47	28	44
19.26	43	23	37
19.28	39	19	30
19.3	33	16	24
19.32	27	14	20
19.34	22	12	16
19.36	18	10	14
19.38	15	9	11
19.4	14	7	9
19.42	13	6	7
19.44	12	5	5
19.46	11	5	3
19.48	11	5	2
19.5	11	5	2
19.52	10	6	2
19.54	9	7	3
19.56	7	8	4
19.58	5	8	5
19.6	4	8	5
19.62	5	8	6
19.64	7	7	6
19.66	9	7	6
19.68	11	7	6
19.7	13	7	5
19.72	12	8	4
19.74	11	9	3
19.76	10	9	2
19.78	8	9	2
19.8	8	9	2
19.82	8	8	3
19.84	9	6	4
19.86	8	5	5
19.88	7	4	6
19.9	5	3	6
19.92	4	4	6
19.94	3	5	6
19.96	4	6	5
19.98	5	9	5
20	7	11	4
20.02	9	13	5
20.04	9	14	5
20.06	10	14	6
20.08	10	13	7
20.1	9	11	7
20.12	8	8	7
20.14	8	6	6
20.16	8	5	5
20.18	8	6	4
20.2	8	7	3
20.22	8	9	3
20.24	7	11	4
20.26	6	12	5
20.28	5	12	6
20.3	5	11	6
20.32	6	9	7
20.34	7	7	7
20.36	8	5	8
20.38	9	4	9
20.4	9	3	10
20.42	9	3	9
20.44	8	3	8
20.46	7	4	7
20.48	6	5	6
20.5	6	6	5
20.52	5	7	5
20.54	6	7	6
20.56	6	7	8
20.58	7	7	9
20.6	8	6	9
20.62	9	6	9
20.64	9	7	7
20.66	8	8	5
20.68	7	10	3
20.7	5	11	2
20.72	3	12	2
20.74	2	11	3
20.76	2	10	5
20.78	4	8	6
20.8	6	7	8
20.82	8	7	8
20.84	10	7	8
20.86	11	7	8
20.88	10	7	8
20.9	9	6	8
20.92	8	5	8
20.94	7	4	8
20.96	7	3	7
20.98	6	3	7
21	5	4	6
21.02	4	6	5
21.04	3	7	5
21.06	3	8	4
21.08	3	8	5
21.1	4	8	6
21.12	5	8	6
21.14	5	8	7
21.16	5	8	6
21.18	5	8	6
21.2	5	9	5
21.22	7	9	4
21.24	8	9	4
21.26	10	9	4
21.28	10	8	4
21.3	9	6	5
21.32	7	4	5
21.34	5	2	6
21.36	3	1	6
21.38	2	0	6
21.4	2	0	6
21.42	2	1	5
21.44	2	3	5
21.46	2	4	5
21.48	2	5	5
21.5	3	6	5
21.52	4	6	6
21.54	5	7	6
21.56	5	7	7
21.58	4	7	6
21.6	3	7	6
21.62	2	7	7
21.64	2	7	7
21.66	2	6	8
21.68	3	6	9
21.7	4	6	9
21.72	6	7	9
21.74	6	8	8
21.76	6	9	7
21.78	6	10	6
21.8	5	11	6
21.82	4	13	6
21.84	3	14	6
21.86	3	15	6
21.88	3	15	6
21.9	3	14	7
21.92	3	12	7
21.94	3	10	8
21.96	2	9	8
21.98	2	10	8
22	1	11	7
22.02	2	12	6
22.04	4	13	6
22.06	6	12	5
22.08	8	11	5
22.1	10	9	5
22.12	10	8	5
22.14	10	9	6
22.16	9	9	7
22.18	7	11	7
22.2	5	12	8
22.22	3	12	8
22.24	2	12	8
22.26	2	11	9
22.28	2	10	10
22.3	3	10	12
22.32	5	9	13
22.34	6	8	13
22.36	6	7	13
22.38	6	6	13
22.4	5	6	12
22.42	4	7	11
22.44	2	8	10
22.46	1	10	9
22.48	1	10	8
22.5	1	10	7
22.52	1	10	6
22.54	2	9	5
22.56	3	8	6
22.58	4	9	7
22.6	4	10	8
22.62	5	11	11
22.64	5	13	13
22.66	5	14	15
22.68	5	14	17
22.7	6	13	19
22.72	7	13	21
22.74	9	12	22
22.76	10	13	22
22.78	10	13	21
22.8	9	13	19
22.82	7	13	15
22.84	6	12	10
22.86	5	11	7
22.88	5	10	4
22.9	5	10	4
22.92	6	9	5
22.94	7	8	7
22.96	7	8	8
22.98	7	7	9
23	6	8	8
23.02	6	8	7
23.04	5	8	5
23.06	4	9	4
23.08	3	9	4
23.1	2	9	5
23.12	2	9	7
23.14	3	9	8
23.16	3	10	9
23.18	4	10	9
23.2	4	9	9
23.22	4	9	8
23.24	3	7	7
23.26	2	6	7
23.28	1	6	7
23.3	1	6	8
23.32	1	7	9
23.34	1	7	10
23.36	2	8	10
23.38	2	8	10
23.4	2	8	9
23.42	3	9	8
23.44	3	10	7
23.46	4	11	7
23.48	5	11	8
23.5	5	11	9
23.52	5	10	11
23.54	5	8	12
23.56	5	7	13
23.58	5	7	12
23.6	5	7	11
23.62	6	7	9
23.64	7	8	8
23.66	7	8	8
23.68	7	8	9
23.7	6	7	12
23.72	6	6	14
23.74	5	6	16
23.76	5	6	16
23.78	5	6	15
23.8	4	7	12
23.82	4	7	8
23.84	3	7	5
23.86	3	7	3
23.88	2	7	2
23.9	2	6	4
23.92	3	6	7
23.94	3	6	10
23.96	4	7	13
23.98	5	8	14
24	5	8	14
24.02	4	8	13
24.04	4	7	11
24.06	4	6	9
24.08	4	6	8
24.1	5	6	7
24.12	6	7	8
24.14	7	7	10
24.16	7	7	13
24.18	7	7	15
24.2	5	7	16
24.22	4	7	16
24.24	3	8	15
24.26	4	11	12
24.28	6	13	9
24.3	8	15	7
24.32	9	17	6
24.34	9	17	7
24.36	8	16	9
24.38	6	14	12
24.4	4	12	15
24.42	4	11	17
24.44	4	11	19
24.46	6	12	20
24.48	8	13	19
24.5	9	14	18
24.52	9	15	16
24.54	8	14	13
24.56	6	12	10
24.58	5	10	7
24.6	4	7	6
24.62	4	5	6
24.64	4	4	6
24.66	4	4	7
24.68	5	4	8
24.7	4	5	8
24.72	4	5	8
24.74	3	6	7
24.76	4	6	6
24.78	4	5	5
24.8	5	5	4
24.82	6	4	4
24.84	6	3	5
24.86	7	3	6
24.88	7	2	7
24.9	8	2	8
24.92	7	3	8
24.94	7	3	8
24.96	6	4	7
24.98	6	4	7
25	6	3	6
25.02	7	2	5
25.04	9	1	5
25.06	10	0	4
25.08	10	1	3
25.1	9	2	3
25.12	8	5	4
25.14	7	7	5
25.16	6	10	7
25.18	7	11	7
25.2	8	11	8
25.22	9	10	7
25.24	9	7	6
25.26	9	5	5
25.28	7	3	4
25.3	6	2	4
25.32	6	3	5
25.34	6	4	6
25.36	8	5	7
25.38	9	5	8
25.4	9	5	8
25.42	10	4	8
25.44	11	4	7
25.46	11	4	6
25.48	12	4	5
25.5	13	4	5
25.52	13	4	4
25.54	13	4	4
25.56	12	3	3
25.58	10	3	2
25.6	9	3	2
25.62	7	3	2
25.64	5	3	4
25.66	4	3	5
25.68	3	4	8
25.7	3	4	9
25.72	5	5	11
25.74	7	6	11
25.76	11	6	11
25.78	13	7	12
25.8	15	7	13
25.82	14	8	13
25.84	13	8	13
25.86	11	9	12
25.88	9	10	10
25.9	7	10	7
25.92	7	11	5
25.94	8	12	3
25.96	9	13	3
25.98	11	14	5
26	12	14	7
26.02	14	15	9
26.04	16	15	12
26.06	18	17	14
26.08	20	19	16
26.1	21	22	18
26.12	20	25	20
26.14	18	27	22
26.16	17	27	24
26.18	16	26	26
26.2	18	25	27
26.22	21	25	27
26.24	25	25	27
26.26	27	27	27
26.28	28	31	27
26.3	27	36	28
26.32	24	40	29
26.34	23	42	30
26.36	24	43	32
26.38	27	43	34
26.4	30	42	36
26.42	34	41	38
26.44	36	40	39
26.46	36	40	41
26.48	35	41	42
26.5	33	41	42
26.52	32	42	40
26.54	32	41	39
26.56	33	41	38
26.58	34	41	38
26.6	35	41	39
26.62	35	42	41
26.64	34	42	42
26.66	32	41	42
26.68	31	40	40
26.7	30	37	35
26.72	30	34	29
26.74	31	31	23
26.76	32	29	17
26.78	32	26	14
26.8	30	24	12
26.82	27	21	13
26.84	22	19	15
26.86	17	17	18
26.88	13	15	20
26.9	11	14	20
26.92	11	14	19
26.94	11	15	17
26.96	12	16	14
26.98	13	16	10
27	13	16	7
27.02	11	14	5
27.04	8	11	4
27.06	6	9	3
27.08	4	7	3
27.1	3	5	4
27.12	3	4	5
27.14	4	3	6
27.16	5	3	6
27.18	6	3	6
27.2	6	3	5
27.22	5	4	3
27.24	6	6	2
27.26	7	7	2
27.28	8	9	2
27.3	10	9	3
27.32	12	9	4
27.34	13	7	5
27.36	12	5	5
27.38	10	3	4
27.4	9	2	3
27.42	7	1	3
27.44	6	1	2
27.46	5	2	2
27.48	5	4	2
27.5	4	6	2
27.52	4	7	2
27.54	3	8	2
27.56	2	7	1
27.58	3	6	2
27.6	3	6	2
27.62	5	6	2
27.64	6	6	2
27.66	6	7	1
27.68	6	8	1
27.7	5	8	1
27.72	5	8	2
27.74	4	6	3
27.76	4	4	4
27.78	4	3	5
27.8	4	3	5
27.82	4	4	4
27.84	3	6	3
27.86	3	7	2
27.88	4	9	2
27.9	6	9	2
27.92	8	9	4
27.94	10	8	5
27.96	11	7	7
27.98	11	6	8
28	10	5	8
28.02	9	5	6
28.04	8	5	5
28.06	8	5	4
28.08	10	6	3
28.1	13	7	4
28.12	17	8	5
28.14	22	10	7
28.16	25	12	9
28.18	28	15	12
28.2	30	18	14
28.22	32	21	18
28.24	35	24	21
28.26	41	26	26
28.28	49	27	31
28.3	57	28	35
28.32	64	29	38
28.34	69	32	41
28.36	74	36	44
28.38	80	42	49
28.4	89	49	56
28.42	100	57	65
28.44	114	64	75
28.46	129	70	83
28.48	142	75	88
28.5	153	81	93
28.52	163	87	99
28.54	173	94	108
28.56	186	102	121
28.58	201	108	138
28.6	218	113	157
28.62	236	118	175
28.64	254	123	189
28.66	271	129	200
28.68	289	138	210
28.7	306	150	220
28.72	324	163	234
28.74	340	177	251
28.76	356	191	271
28.78	371	204	291
28.8	386	216	310
28.82	402	226	326
28.84	419	235	338
28.86	436	244	347
28.88	451	252	355
28.9	463	258	362
28.92	469	263	368
28.94	471	265	373
28.96	469	264	375
28.98	463	261	371
29	455	255	362
29.02	443	248	347
29.04	425	241	328
29.06	404	234	307
29.08	380	227	284
29.1	355	219	261
29.12	332	207	238
29.14	310	191	216
29.16	291	172	194
29.18	269	152	172
29.2	242	132	151
29.22	210	115	132
29.24	175	101	115
29.26	142	90	101
29.28	116	81	89
29.3	98	73	78
29.32	88	64	67
29.34	82	55	57
29.36	75	47	47
29.38	66	41	37
29.4	55	38	28
29.42	43	38	22
29.44	32	38	17
29.46	25	39	14
29.48	20	37	13
29.5	17	33	12
29.52	16	27	11
29.54	16	21	10
29.56	15	15	9
29.58	14	12	9
29.6	13	11	10
29.62	12	12	10
29.64	12	13	11
29.66	13	14	10
29.68	14	12	9
29.7	16	10	7
29.72	16	7	5
29.74	14	5	4
29.76	11	3	3
29.78	8	3	3
29.8	5	4	4
29.82	5	4	5
29.84	6	5	7
29.86	8	5	8
29.88	9	4	9
29.9	9	4	9
29.92	8	4	10
29.94	8	4	10
29.96	8	4	11
29.98	9	4	11
30	10	5	11
30.02	12	5	11
30.04	14	5	11
30.06	14	6	12
30.08	14	6	13
30.1	14	8	13
30.12	13	9	14
30.14	13	12	14
30.16	14	15	15
30.18	16	17	15
30.2	18	18	16
30.22	20	20	17
30.24	21	22	18
30.26	22	25	19
30.28	22	28	21
30.3	22	32	23
30.32	25	36	26
30.34	31	39	31
30.36	40	40	36
30.38	49	41	42
30.4	57	43	47
30.42	60	44	52
30.44	60	46	55
30.46	57	47	58
30.48	53	48	61
30.5	52	48	64
30.52	54	48	68
30.54	57	48	72
30.56	62	49	74
30.58	65	51	73
30.6	67	51	69
30.62	66	51	63
30.64	65	48	58
30.66	62	45	54
30.68	60	41	52
30.7	58	38	52
30.72	55	36	51
30.74	53	34	50
30.76	50	31	46
30.78	46	27	40
30.8	41	22	34
30.82	35	18	29
30.84	30	14	26
30.86	26	13	25
30.88	23	13	25
30.9	23	14	26
30.92	24	14	25
30.94	24	13	24
30.96	23	10	22
30.98	20	8	21
31	16	6	19
31.02	12	6	18
31.04	9	7	18
31.06	9	9	18
31.08	10	11	19
31.1	12	11	19
31.12	14	10	20
31.14	14	9	20
31.16	13	8	19
31.18	12	7	19
31.2	10	7	18
31.22	10	8	19
31.24	10	9	21
31.26	10	10	26
31.28	9	10	32
31.3	9	10	37
31.32	7	10	42
31.34	6	10	43
31.36	5	9	43
31.38	4	8	41
31.4	3	7	38
31.42	3	6	37
31.44	4	5	36
31.46	5	5	37
31.48	7	5	37
31.5	8	7	37
31.52	10	9	36
31.54	11	11	34
31.56	11	12	31
31.58	10	12	29
31.6	8	11	27
31.62	6	8	26
31.64	5	6	26
31.66	6	4	25
31.68	6	2	24
31.7	7	2	23
31.72	8	2	21
31.74	8	3	20
31.76	7	4	19
31.78	6	6	18
31.8	6	7	17
31.82	6	7	16
31.84	7	6	14
31.86	7	6	11
31.88	8	5	8
31.9	7	4	5
31.92	6	4	4
31.94	5	5	4
31.96	4	6	5
31.98	3	7	7
32	3	7	8
32.02	4	7	9
32.04	5	7	9
32.06	6	6	8
32.08	6	5	7
32.1	6	4	7
32.12	5	3	7
32.14	4	2	8
32.16	3	2	8
32.18	3	2	8
32.2	3	1	7
32.22	4	1	6
32.24	3	1	4
32.26	3	2	4
32.28	2	3	3
32.3	1	5	4
32.32	1	7	5
32.34	1	9	6
32.36	1	10	7
32.38	1	10	7
32.4	1	8	5
32.42	1	7	4
32.44	1	6	4
32.46	0	5	4
32.48	1	6	5
32.5	1	7	7
32.52	2	9	9
32.54	2	10	10
32.56	3	11	11
32.58	4	12	10
32.6	4	12	9
32.62	3	13	9
32.64	2	12	8
32.66	1	12	8
32.68	0	11	9
32.7	0	10	9
32.72	1	9	9
32.74	2	8	9
32.76	4	8	8
32.78	4	9	7
32.8	4	10	6
32.82	3	11	5
32.84	3	11	4
32.86	3	11	4
32.88	4	10	4
32.9	6	10	5
32.92	6	9	6
32.94	6	9	7
32.96	5	9	7
32.98	3	8	7
33	2	7	6
33.02	2	5	6
33.04	3	4	5
33.06	4	4	5
33.08	6	4	5
33.1	8	6	6
33.12	9	7	7
33.14	10	7	8
33.16	11	7	9
33.18	12	6	10
33.2	12	5	11
33.22	11	5	11
33.24	10	5	12
33.26	8	6	13
33.28	6	7	13
33.3	5	8	12
33.32	5	8	12
33.34	6	8	10
33.36	8	7	9
33.38	9	6	8
33.4	10	6	9
33.42	9	7	9
33.44	8	9	11
33.46	5	12	11
33.48	4	15	11
33.5	4	17	11
33.52	6	17	10
33.54	10	16	10
33.56	15	13	11
33.58	19	10	12
33.6	22	8	15
33.62	22	7	17
33.64	19	7	18
33.66	15	8	18
33.68	11	9	17
33.7	9	11	15
33.72	8	12	15
33.74	10	13	15
33.76	12	13	18
33.78	13	14	21
33.8	13	15	23
33.82	13	16	23
33.84	12	17	21
33.86	13	17	18
33.88	14	17	15
33.9	15	15	13
33.92	15	14	13
33.94	14	12	15
33.96	12	11	18
33.98	11	10	20
34	11	9	19
34.02	12	8	17
34.04	14	7	15
34.06	17	5	12
34.08	18	4	10
34.1	17	3	10
34.12	16	3	11
34.14	14	4	13
34.16	12	6	15
34.18	12	9	17
34.2	13	12	19
34.22	14	13	20
34.24	14	14	21
34.26	15	13	21
34.28	15	11	20
34.3	17	9	19
34.32	19	8	18
34.34	22	9	17
34.36	25	10	18
34.38	27	13	20
34.4	29	16	23
34.42	30	19	26
34.44	32	20	30
34.46	33	19	33
34.48	35	18	35
34.5	37	16	36
34.52	38	15	36
34.54	40	14	37
34.56	41	14	38
34.58	42	15	39
34.6	43	16	41
34.62	44	17	42
34.64	44	18	43
34.66	44	19	44
34.68	43	20	43
34.7	42	21	42
34.72	42	22	39
34.74	41	22	37
34.76	41	22	36
34.78	41	21	35
34.8	40	20	36
34.82	38	19	38
34.84	37	18	41
34.86	37	17	43
34.88	36	16	44
34.9	37	15	43
34.92	38	14	43
34.94	38	15	42
34.96	38	17	42
34.98	37	19	42
35	37	22	44
35.02	38	23	46
35.04	40	23	48
35.06	43	21	50
35.08	47	18	51
35.1	49	15	51
35.12	49	14	52
35.14	47	16	53
35.16	45	19	53
35.18	43	24	53
35.2	43	29	52
35.22	45	31	50
35.24	50	31	48
35.26	54	29	46
35.28	57	27	46
35.3	58	25	46
35.32	55	25	47
35.34	51	25	46
35.36	46	27	44
35.38	41	28	40
35.4	38	27	35
35.42	36	24	30
35.44	34	20	26
35.46	33	15	23
35.48	30	11	21
35.5	27	9	20
35.52	24	8	18
35.54	21	9	17
35.56	18	10	16
35.58	16	10	14
35.6	15	10	13
35.62	14	9	12
35.64	13	7	11
35.66	12	6	10
35.68	11	5	8
35.7	9	5	6
35.72	8	6	4
35.74	6	6	3
35.76	5	6	2
35.78	4	6	3
35.8	4	4	4
35.82	4	4	5
35.84	5	4	5
35.86	5	4	5
35.88	5	6	5
35.9	5	7	5
35.92	5	8	5
35.94	5	7	5
35.96	5	6	5
35.98	4	4	5
36	3	2	5
36.02	2	1	5
36.04	1	1	5
36.06	1	1	5
36.08	2	1	6
36.1	3	2	6
36.12	5	2	6
36.14	7	2	6
36.16	7	3	5
36.18	7	3	4
36.2	6	4	3
36.22	4	5	1
36.24	2	5	0
36.26	1	5	0
36.28	1	5	1
36.3	1	4	2
36.32	3	3	3
36.34	5	2	4
36.36	6	2	4
36.38	6	2	4
36.4	5	2	3
36.42	4	2	2
36.44	3	1	1
36.46	2	1	2
36.48	2	1	2
36.5	4	2	4
36.52	5	3	5
36.54	7	5	6
36.56	8	6	7
36.58	8	6	7
36.6	7	6	7
36.62	6	5	7
36.64	5	4	7
36.66	5	3	8
36.68	7	3	10
36.7	9	4	12
36.72	11	5	14
36.74	13	6	15
36.76	14	8	15
36.78	14	8	14
36.8	14	9	12
36.82	13	8	11
36.84	13	7	10
36.86	12	6	10
36.88	10	5	11
36.9	8	5	12
36.92	6	6	14
36.94	5	7	14
36.96	5	10	15
36.98	7	12	15
37	10	15	15
37.02	14	17	15
37.04	18	19	16
37.06	21	21	16
37.08	22	23	16
37.1	22	25	16
37.12	20	26	15
37.14	19	27	14
37.16	18	26	15
37.18	17	24	18
37.2	17	21	22
37.22	17	19	27
37.24	19	19	32
37.26	21	21	37
37.28	25	25	39
37.3	29	31	40
37.32	33	38	39
37.34	37	45	39
37.36	40	50	38
37.38	43	53	39
37.4	46	54	41
37.42	48	55	44
37.44	51	56	49
37.46	52	60	54
37.48	53	66	59
37.5	54	74	65
37.52	54	83	71
37.54	56	91	76
37.56	61	96	81
37.58	68	98	85
37.6	76	99	90
37.62	85	100	94
37.64	93	103	99
37.66	100	108	104
37.68	104	115	109
37.7	107	123	113
37.72	109	131	117
37.74	111	139	120
37.76	113	144	123
37.78	116	148	125
37.8	119	150	127
37.82	122	150	127
37.84	124	149	125
37.86	123	146	122
37.88	120	143	118
37.9	115	140	114
37.92	108	138	111
37.94	101	136	109
37.96	95	134	107
37.98	90	131	105
38	86	125	101
38.02	84	117	95
38.04	81	108	88
38.06	78	97	80
38.08	73	86	71
38.1	67	75	64
38.12	60	67	57
38.14	51	59	50
38.16	43	53	44
38.18	36	47	38
38.2	31	42	33
38.22	28	37	30
38.24	27	32	27
38.26	26	28	25
38.28	24	24	24
38.3	20	21	22
38.32	16	18	20
38.34	12	15	18
38.36	8	13	15
38.38	6	11	12
38.4	5	10	10
38.42	6	10	9
38.44	7	10	9
38.46	7	10	10
38.48	6	9	10
38.5	5	9	10
38.52	4	9	9
38.54	3	9	7
38.56	3	8	6
38.58	5	7	6
38.6	6	6	7
38.62	7	5	8
38.64	7	4	10
38.66	7	3	11
38.68	6	2	10
38.7	4	2	9
38.72	3	3	6
38.74	3	4	4
38.76	2	5	2
38.78	2	6	2
38.8	2	6	2
38.82	3	6	4
38.84	2	5	5
38.86	2	5	6
38.88	1	5	6
38.9	1	5	5
38.92	0	6	4
38.94	0	6	4
38.96	0	6	4
38.98	1	5	5
39	1	4	6
39.02	2	3	6
39.04	3	3	6
39.06	4	4	5
39.08	4	5	4
39.1	4	5	4
39.12	4	6	5
39.14	4	6	6
39.16	3	5	7
39.18	4	4	8
39.2	4	3	9
39.22	4	3	10
39.24	5	3	11
39.26	6	5	11
39.28	8	7	13
39.3	10	9	14
39.32	13	12	15
39.34	15	15	15
39.36	17	17	15
39.38	18	18	15
39.4	18	18	17
39.42	17	17	19
39.44	18	17	24
39.46	20	17	29
39.48	23	18	34
39.5	27	19	37
39.52	31	21	36
39.54	34	23	33
39.56	35	24	27
39.58	34	25	22
39.6	32	26	20
39.62	30	26	22
39.64	30	27	27
39.66	32	27	35
39.68	36	28	42
39.7	42	28	46
39.72	49	28	47
39.74	54	29	45
39.76	56	29	41
39.78	56	29	37
39.8	54	28	35
39.82	50	27	36
39.84	47	27	40
39.86	47	28	45
39.88	50	30	50
39.9	55	34	53
39.92	61	38	53
39.94	66	41	50
39.96	67	43	47
39.98	65	43	45
40	60	41	44
40.02	54	38	45
40.04	49	35	48
40.06	46	33	50
40.08	46	31	50
40.1	47	31	48
40.12	48	32	43
40.14	48	32	37
40.16	45	31	31
40.18	41	30	27
40.2	37	27	25
40.22	34	24	25
40.24	34	19	25
40.26	35	16	25
40.28	36	13	23
40.3	35	12	21
40.32	32	12	17
40.34	26	13	14
40.36	20	14	11
40.38	13	14	11
40.4	8	12	11
40.42	5	11	12
40.44	5	8	14
40.46	6	7	14
40.48	8	6	14
40.5	11	6	13
40.52	12	8	11
40.54	12	10	9
40.56	11	11	7
40.58	9	12	6
40.6	6	11	5
40.62	3	9	6
40.64	1	7	7
40.66	0	5	8
40.68	0	4	8
40.7	0	3	8
40.72	1	3	7
40.74	1	3	5
40.76	1	3	4
40.78	1	3	3
40.8	1	3	2
40.82	1	3	2
40.84	1	3	2
40.86	1	3	3
40.88	1	3	3
40.9	1	3	3
40.92	0	4	3
40.94	0	5	3
40.96	0	7	2
40.98	0	8	2
41	0	9	1
41.02	0	8	1
41.04	0	7	0
41.06	1	5	0
41.08	2	3	1
41.1	2	1	1
41.12	3	1	2
41.14	4	1	2
41.16	5	2	2
41.18	5	4	1
41.2	5	6	1
41.22	5	7	1
41.24	4	7	1
41.26	4	6	1
41.28	4	4	2
41.3	5	2	2
41.32	5	2	3
41.34	5	1	3
41.36	5	2	3
41.38	5	3	2
41.4	5	4	2
41.42	5	5	1
41.44	6	5	1
41.46	7	4	0
41.48	7	3	0
41.5	6	3	0
41.52	5	2	1
41.54	4	2	3
41.56	2	2	5
41.58	1	1	8
41.6	0	1	9
41.62	0	1	9
41.64	0	2	8
41.66	1	3	6
41.68	2	4	4
41.7	4	5	2
41.72	6	5	1
41.74	8	4	0
41.76	8	3	1
41.78	8	2	2
41.8	7	1	4
41.82	5	1	6
41.84	4	1	6
41.86	3	2	6
41.88	3	2	5
41.9	4	3	4
41.92	5	3	3
41.94	6	4	3
41.96	6	4	4
41.98	7	6	6
42	8	7	8
42.02	9	8	9
42.04	10	9	9
42.06	10	9	8
42.08	10	9	6
42.1	9	9	4
42.12	9	8	3
42.14	10	7	4
42.16	13	6	5
42.18	16	5	8
42.2	19	5	12
42.22	21	6	15
42.24	22	7	18
42.26	23	11	20
42.28	23	15	21
42.3	24	19	21
42.32	26	22	22
42.34	30	24	24
42.36	34	24	27
42.38	37	23	31
42.4	39	21	34
42.42	41	21	38
42.44	42	22	40
42.46	43	24	40
42.48	44	28	39
42.5	46	31	37
42.52	47	32	35
42.54	48	33	33
42.56	48	31	31
42.58	47	30	30
42.6	45	28	29
42.62	41	26	28
42.64	37	25	28
42.66	33	25	28
42.68	29	25	27
42.7	25	24	27
42.72	23	23	26
42.74	22	21	24
42.76	21	19	22
42.78	21	17	20
42.8	21	16	17
42.82	21	15	14
42.84	20	15	11
42.86	18	15	8
42.88	15	16	6
42.9	11	16	5
42.92	8	17	5
42.94	5	17	5
42.96	3	16	5
42.98	4	15	5
43	5	13	5
43.02	8	11	5
43.04	9	10	5
43.06	10	10	6
43.08	9	10	6
43.1	7	11	7
43.12	5	10	8
43.14	4	10	8
43.16	4	8	7
43.18	5	6	6
43.2	7	4	5
43.22	8	3	4
43.24	9	3	3
43.26	9	3	2
43.28	8	3	1
43.3	6	4	1
43.32	4	4	0
43.34	2	4	1
43.36	1	3	2
43.38	1	3	4
43.4	1	3	7
43.42	1	3	9
43.44	1	3	11
43.46	1	3	11
43.48	2	3	11
43.5	3	2	10
43.52	5	2	8
43.54	6	2	6
43.56	6	3	4
43.58	6	3	3
43.6	5	4	2
43.62	4	5	1
43.64	4	6	1
43.66	4	6	1
43.68	4	6	1
43.7	4	5	2
43.72	4	5	4
43.74	3	5	6
43.76	2	5	9
43.78	1	5	10
43.8	1	5	10
43.82	1	6	9
43.84	2	6	7
43.86	3	7	5
43.88	3	7	5
43.9	4	9	4
43.92	3	10	5
43.94	3	12	6
43.96	3	12	6
43.98	3	11	6
44	5	10	5
44.02	6	8	5
44.04	6	7	5
44.06	6	6	5
44.08	5	5	6
44.1	3	4	7
44.12	2	4	7
44.14	2	3	7
44.16	2	3	7
44.18	3	3	7
44.2	4	3	8
44.22	4	4	9
44.24	4	6	10
44.26	3	8	10
44.28	2	10	8
44.3	2	11	7
44.32	2	11	4
44.34	2	10	2
44.36	3	9	1
44.38	3	7	1
44.4	3	5	2
44.42	2	4	4
44.44	1	3	6
44.46	0	2	7
44.48	0	2	7
44.5	0	2	7
44.52	0	3	6
44.54	0	3	5
44.56	0	4	4
44.58	0	4	3
44.6	0	4	2
44.62	0	3	2
44.64	0	2	2
44.66	0	1	1
44.68	0	1	1
44.7	0	1	2
44.72	0	2	2
44.74	0	3	3
44.76	1	5	4
44.78	2	6	5
44.8	3	7	6
44.82	4	8	6
44.84	4	8	6
44.86	4	7	6
44.88	4	7	5
44.9	4	6	5
44.92	4	6	4
44.94	3	6	4
44.96	2	6	3
44.98	2	6	2
45	1	8	2
45.02	1	9	1
45.04	1	11	1
45.06	1	12	1
45.08	2	12	2
45.1	2	10	3
45.12	3	8	4
45.14	3	6	5
45.16	4	4	6
45.18	4	3	6
45.2	4	4	6
45.22	5	6	6
45.24	5	7	7
45.26	7	8	8
45.28	9	9	10
45.3	11	8	12
45.32	12	7	15
45.34	13	5	16
45.36	12	4	18
45.38	10	4	18
45.4	8	4	18
45.42	6	5	17
45.44	7	6	16
45.46	9	7	17
45.48	12	8	17
45.5	15	9	19
45.52	17	11	21
45.54	18	12	23
45.56	18	15	24
45.58	18	17	25
45.6	19	19	25
45.62	22	21	24
45.64	25	22	24
45.66	29	21	25
45.68	31	20	26
45.7	32	18	28
45.72	31	16	29
45.74	28	14	29
45.76	24	12	28
45.78	21	11	26
45.8	19	11	24
45.82	20	13	24
45.84	21	15	24
45.86	24	17	26
45.88	27	19	29
45.9	28	20	33
45.92	29	19	36
45.94	29	19	38
45.96	29	17	39
45.98	29	17	39
46	30	17	37
46.02	32	18	34
46.04	33	20	30
46.06	34	22	27
46.08	35	23	24
46.1	34	22	24
46.12	32	20	26
46.14	30	17	30
46.16	27	14	35
46.18	24	11	41
46.2	21	10	44
46.22	17	10	44
46.24	15	12	40
46.26	14	15	33
46.28	14	17	25
46.3	15	19	18
46.32	16	19	12
46.34	18	18	9
46.36	19	16	9
46.38	19	13	12
46.4	19	10	16
46.42	19	7	20
46.44	18	4	22
46.46	18	3	24
46.48	18	2	23
46.5	19	3	22
46.52	20	6	21
46.54	22	9	20
46.56	24	13	21
46.58	27	16	22
46.6	28	18	25
46.62	30	18	29
46.64	32	18	34
46.66	34	18	38
46.68	36	19	42
46.7	41	21	46
46.72	48	23	48
46.74	56	26	50
46.76	64	29	51
46.78	71	32	52
46.8	74	35	52
46.82	74	37	53
46.84	71	38	53
46.86	66	38	53
46.88	62	37	52
46.9	58	35	51
46.92	56	34	48
46.94	54	34	45
46.96	54	34	41
46.98	55	35	38
47	57	35	34
47.02	59	34	32
47.04	62	32	31
47.06	65	28	33
47.08	66	25	36
47.1	66	22	41
47.12	64	21	46
47.14	61	21	50
47.16	58	23	53
47.18	56	26	55
47.2	56	29	55
47.22	59	31	54
47.24	64	33	54
47.26	71	33	53
47.28	76	33	53
47.3	78	31	54
47.32	77	30	54
47.34	73	30	53
47.36	68	30	52
47.38	64	31	50
47.4	61	33	48
47.42	60	35	46
47.44	59	35	45
47.46	57	34	44
47.48	54	31	44
47.5	49	27	42
47.52	42	22	40
47.54	36	18	36
47.56	31	15	32
47.58	27	13	27
47.6	24	12	21
47.62	22	12	17
47.64	20	11	13
47.66	18	10	10
47.68	16	8	8
47.7	14	7	7
47.72	12	6	7
47.74	10	4	7
47.76	10	4	8
47.78	9	3	10
47.8	8	3	12
47.82	8	3	14
47.84	6	4	16
47.86	5	5	16
47.88	3	6	14
47.9	2	8	12
47.92	1	10	9
47.94	1	11	6
47.96	2	11	5
47.98	3	11	4
48	5	10	4
48.02	7	8	6
48.04	8	7	7
48.06	8	5	8
48.08	8	4	9
48.1	7	3	8
48.12	6	3	7
48.14	5	4	5
48.16	4	6	5
48.18	4	7	4
48.2	5	9	4
48.22	6	9	4
48.24	6	10	4
48.26	6	9	4
48.28	7	8	3
48.3	6	8	2
48.32	6	8	2
48.34	5	9	1
48.36	3	10	1
48.38	2	11	2
48.4	2	13	2
48.42	2	14	2
48.44	3	14	2
48.46	4	13	2
48.48	6	13	2
48.5	7	13	2
48.52	7	13	3
48.54	6	13	3
48.56	5	14	3
48.58	4	14	2
48.6	3	13	1
48.62	3	12	0
48.64	3	11	0
48.66	4	10	0
48.68	5	9	0
48.7	6	9	0
48.72	6	9	0
48.74	6	9	0
48.76	5	9	1
48.78	4	8	2
48.8	3	6	3
48.82	1	5	4
48.84	1	3	4
48.86	0	1	3
48.88	0	0	2
48.9	0	0	1
48.92	1	0	0
48.94	3	0	0
48.96	4	1	0
48.98	5	2	0
49	5	3	0
49.02	4	4	0
49.04	3	4	0
49.06	2	5	0
49.08	2	5	0
49.1	2	4	0
49.12	2	3	0
49.14	3	3	0
49.16	3	2	0
49.18	4	1	0
49.2	4	1	0
49.22	5	1	1
49.24	6	1	1
49.26	6	1	1
49.28	6	2	1
49.3	6	2	1
49.32	5	2	1
49.34	3	2	1
49.36	2	1	1
49.38	1	0	2
49.4	1	0	2
49.42	2	0	2
49.44	4	0	1
49.46	6	1	1
49.48	8	2	1
49.5	9	2	1
49.52	10	3	1
49.54	10	2	1
49.56	10	2	1
49.58	10	2	1
49.6	10	1	1
49.62	10	1	1
49.64	10	1	1
49.66	11	2	2
49.68	12	3	3
49.7	13	4	4
49.72	14	5	6
49.74	16	6	8
49.76	18	6	10
49.78	21	6	11
49.8	23	6	12
49.82	26	5	13
49.84	27	5	14
49.86	27	5	15
49.88	26	5	15
49.9	25	6	16
49.92	24	7	16
[truncated: 1,504 more rows]

## Sheet: Fig. 2a
J-v curves of BVO, BVO-ΔOv and BVO-ΔOv-Chopped light
	BVO-ΔOv	BVO-ΔOv-Cut the light	BVO
Potential (V vs RHE)	Photocurrent density (mA cm-2)	Photocurrent density (mA cm-2)	Photocurrent density (mA cm-2)
0.1	-0.033	-0.029	-0.056
0.101	-0.019	-0.013	-0.043
0.102	-0.008	-0.003	-0.034
0.103	0	0.004	-0.028
0.104	0.006	0.009	-0.022
0.105	0.011	0.013	-0.017
0.106	0.016	0.012	-0.013
0.107	0.02	-0.023	-0.009
0.108	0.025	-0.094	-0.004
0.109	0.029	-0.124	0
0.11	0.032	-0.109	0.003
0.111	0.036	-0.093	0.006
0.112	0.039	-0.08	0.01
0.113	0.043	-0.07	0.014
0.114	0.046	-0.061	0.017
0.115	0.049	-0.053	0.02
0.116	0.051	-0.047	0.022
0.117	0.054	-0.041	0.026
0.118	0.058	-0.036	0.029
0.119	0.061	-0.031	0.032
0.12	0.064	-0.027	0.034
0.121	0.066	-0.023	0.037
0.122	0.069	-0.019	0.039
0.123	0.072	-0.016	0.042
0.124	0.076	-0.012	0.045
0.125	0.078	-0.009	0.048
0.126	0.081	-0.007	0.05
0.127	0.083	-0.004	0.053
0.128	0.086	-0.001	0.056
0.129	0.089	0.000904	0.059
0.13	0.092	0.003	0.061
0.131	0.095	0.005	0.063
0.132	0.097	0.007	0.066
0.133	0.1	0.009	0.069
0.134	0.103	0.011	0.071
0.135	0.107	0.013	0.074
0.136	0.11	0.014	0.075
0.137	0.112	0.016	0.077
0.138	0.115	0.017	0.08
0.139	0.119	0.019	0.083
0.14	0.123	0.02	0.086
0.141	0.126	0.021	0.088
0.142	0.128	0.023	0.09
0.143	0.131	0.024	0.093
0.144	0.135	0.025	0.097
0.145	0.139	0.026	0.099
0.146	0.142	0.028	0.102
0.147	0.145	0.029	0.104
0.148	0.149	0.03	0.106
0.149	0.154	0.032	0.109
0.15	0.159	0.037	0.113
0.151	0.163	0.089	0.115
0.152	0.166	0.317	0.118
0.153	0.17	0.412	0.121
0.154	0.174	0.351	0.124
0.155	0.179	0.31	0.127
0.156	0.184	0.288	0.13
0.157	0.188	0.276	0.132
0.158	0.192	0.27	0.134
0.159	0.197	0.266	0.138
0.16	0.203	0.264	0.141
0.161	0.209	0.263	0.145
0.162	0.214	0.264	0.147
0.163	0.218	0.267	0.15
0.164	0.223	0.271	0.153
0.165	0.229	0.273	0.158
0.166	0.236	0.276	0.162
0.167	0.241	0.28	0.165
0.168	0.246	0.287	0.168
0.169	0.253	0.293	0.172
0.17	0.26	0.298	0.177
0.171	0.267	0.304	0.181
0.172	0.274	0.311	0.185
0.173	0.28	0.319	0.188
0.174	0.285	0.327	0.191
0.175	0.293	0.333	0.195
0.176	0.3	0.339	0.2
0.177	0.308	0.345	0.205
0.178	0.314	0.353	0.208
0.179	0.321	0.362	0.212
0.18	0.329	0.37	0.217
0.181	0.338	0.378	0.222
0.182	0.347	0.387	0.228
0.183	0.354	0.398	0.232
0.184	0.36	0.408	0.236
0.185	0.368	0.418	0.241
0.186	0.378	0.427	0.247
0.187	0.387	0.434	0.253
0.188	0.396	0.443	0.257
0.189	0.404	0.454	0.262
0.19	0.412	0.465	0.267
0.191	0.422	0.474	0.274
0.192	0.433	0.483	0.28
0.193	0.442	0.496	0.286
0.194	0.451	0.508	0.291
0.195	0.46	0.519	0.296
0.196	0.47	0.53	0.303
0.197	0.481	0.54	0.309
0.198	0.491	0.552	0.316
0.199	0.5	0.565	0.321
0.2	0.509	0.578	0.326
0.201	0.52	0.589	0.333
0.202	0.532	0.6	0.341
0.203	0.544	0.611	0.348
0.204	0.553	0.624	0.354
0.205	0.562	0.639	0.359
0.206	0.573	0.652	0.366
0.207	0.586	0.662	0.375
0.208	0.597	0.665	0.383
0.209	0.608	0.622	0.39
0.21	0.618	0.362	0.396
0.211	0.631	0.037	0.403
0.212	0.645	-0.041	0.411
0.213	0.658	-0.03	0.419
0.214	0.67	-0.019	0.427
0.215	0.681	-0.01	0.433
0.216	0.693	-0.004	0.44
0.217	0.706	0.002	0.45
0.218	0.719	0.006	0.459
0.219	0.732	0.01	0.467
0.22	0.743	0.013	0.474
0.221	0.754	0.016	0.481
0.222	0.768	0.018	0.49
0.223	0.783	0.021	0.499
0.224	0.797	0.023	0.508
0.225	0.809	0.024	0.516
0.226	0.82	0.026	0.523
0.227	0.832	0.027	0.532
0.228	0.846	0.029	0.542
0.229	0.861	0.03	0.552
0.23	0.873	0.031	0.56
0.231	0.884	0.032	0.567
0.232	0.897	0.033	0.576
0.233	0.914	0.034	0.586
0.234	0.931	0.035	0.596
0.235	0.945	0.036	0.604
0.236	0.958	0.037	0.612
0.237	0.971	0.038	0.622
0.238	0.986	0.038	0.633
0.239	1.003	0.039	0.643
0.24	1.018	0.04	0.651
0.241	1.031	0.04	0.659
0.242	1.042	0.041	0.67
0.243	1.057	0.041	0.681
0.244	1.073	0.042	0.691
0.245	1.089	0.042	0.698
0.246	1.102	0.043	0.707
0.247	1.116	0.044	0.719
0.248	1.131	0.044	0.73
0.249	1.147	0.044	0.74
0.25	1.163	0.045	0.749
0.251	1.176	0.045	0.758
0.252	1.189	0.046	0.769
0.253	1.203	0.047	0.78
0.254	1.22	0.047	0.79
0.255	1.238	0.048	0.798
0.256	1.253	0.049	0.807
0.257	1.265	0.057	0.818
0.258	1.279	0.117	0.831
0.259	1.296	0.598	0.841
0.26	1.315	1.228	0.851
0.261	1.33	1.394	0.86
0.262	1.341	1.426	0.871
0.263	1.353	1.446	0.883
0.264	1.371	1.46	0.894
0.265	1.389	1.473	0.903
0.266	1.403	1.493	0.911
0.267	1.416	1.515	0.921
0.268	1.433	1.534	0.934
0.269	1.452	1.55	0.945
0.27	1.47	1.565	0.955
0.271	1.486	1.582	0.964
0.272	1.5	1.604	0.975
0.273	1.513	1.624	0.987
0.274	1.529	1.64	1
0.275	1.548	1.65	1.011
0.276	1.565	1.666	1.021
0.277	1.576	1.686	1.03
0.278	1.59	1.708	1.04
0.279	1.608	1.724	1.052
0.28	1.627	1.738	1.063
0.281	1.643	1.755	1.07
0.282	1.655	1.775	1.076
0.283	1.668	1.794	1.088
0.284	1.686	1.81	1.101
0.285	1.707	1.822	1.112
0.286	1.724	1.839	1.121
0.287	1.738	1.858	1.133
0.288	1.752	1.877	1.146
0.289	1.769	1.894	1.159
0.29	1.788	1.908	1.171
0.291	1.803	1.925	1.18
0.292	1.816	1.941	1.189
0.293	1.827	1.958	1.197
0.294	1.839	1.978	1.208
0.295	1.86	1.992	1.221
0.296	1.88	2.001	1.23
0.297	1.895	2.014	1.236
0.298	1.908	2.034	1.246
0.299	1.925	2.056	1.259
0.3	1.947	2.072	1.272
0.301	1.966	2.086	1.281
0.302	1.98	2.1	1.289
0.303	1.991	2.117	1.301
0.304	2.001	2.137	1.315
0.305	2.017	2.156	1.326
0.306	2.036	2.168	1.336
0.307	2.05	2.184	1.344
0.308	2.058	2.203	1.353
0.309	2.072	2.22	1.365
0.31	2.095	2.237	1.375
0.311	2.115	2.251	1.384
0.312	2.133	2.264	1.39
0.313	2.147	2.279	1.396
0.314	2.162	2.282	1.408
0.315	2.178	2.147	1.421
0.316	2.196	1.335	1.43
0.317	2.211	0.364	1.438
0.318	2.22	0.093	1.449
0.319	2.234	0.06	1.464
0.32	2.25	0.052	1.477
0.321	2.268	0.05	1.487
0.322	2.287	0.049	1.496
0.323	2.299	0.048	1.503
0.324	2.312	0.048	1.512
0.325	2.324	0.048	1.523
0.326	2.343	0.047	1.535
0.327	2.363	0.047	1.544
0.328	2.379	0.047	1.548
0.329	2.388	0.047	1.557
0.33	2.402	0.047	1.569
0.331	2.421	0.047	1.581
0.332	2.437	0.047	1.59
0.333	2.451	0.047	1.596
0.334	2.46	0.047	1.604
0.335	2.469	0.047	1.616
0.336	2.487	0.047	1.626
0.337	2.507	0.047	1.635
0.338	2.526	0.047	1.643
0.339	2.537	0.047	1.65
0.34	2.552	0.047	1.661
0.341	2.571	0.047	1.671
0.342	2.588	0.047	1.679
0.343	2.601	0.047	1.683
0.344	2.61	0.047	1.691
0.345	2.618	0.047	1.703
0.346	2.633	0.047	1.718
0.347	2.654	0.047	1.728
0.348	2.671	0.047	1.733
0.349	2.68	0.047	1.736
0.35	2.689	0.047	1.743
0.351	2.707	0.047	1.757
0.352	2.724	0.047	1.766
0.353	2.739	0.047	1.769
0.354	2.749	0.048	1.775
0.355	2.757	0.048	1.787
0.356	2.772	0.048	1.799
0.357	2.791	0.048	1.806
0.358	2.81	0.048	1.812
0.359	2.82	0.049	1.818
0.36	2.831	0.056	1.829
0.361	2.849	0.106	1.842
0.362	2.869	0.725	1.85
0.363	2.886	2.175	1.856
0.364	2.897	2.825	1.86
0.365	2.908	2.952	1.869
0.366	2.916	2.992	1.88
0.367	2.93	3.009	1.889
0.368	2.947	3.019	1.896
0.369	2.958	3.034	1.901
0.37	2.964	3.059	1.907
0.371	2.972	3.081	1.916
0.372	2.989	3.097	1.926
0.373	3.008	3.109	1.932
0.374	3.019	3.123	1.935
0.375	3.025	3.14	1.943
0.376	3.033	3.159	1.955
0.377	3.054	3.173	1.965
0.378	3.076	3.186	1.97
0.379	3.084	3.195	1.974
0.38	3.093	3.204	1.982
0.381	3.109	3.221	1.994
0.382	3.126	3.239	2.004
0.383	3.145	3.248	2.012
0.384	3.157	3.256	2.015
0.385	3.162	3.268	2.019
0.386	3.168	3.285	2.028
0.387	3.184	3.301	2.039
0.388	3.201	3.309	2.046
0.389	3.21	3.317	2.049
0.39	3.212	3.332	2.052
0.391	3.218	3.354	2.06
0.392	3.239	3.371	2.07
0.393	3.257	3.385	2.079
0.394	3.271	3.399	2.079
0.395	3.282	3.412	2.081
0.396	3.292	3.429	2.09
0.397	3.301	3.444	2.102
0.398	3.317	3.452	2.111
0.399	3.334	3.452	2.115
0.4	3.343	3.454	2.121
0.401	3.345	3.465	2.129
0.402	3.352	3.483	2.139
0.403	3.373	3.491	2.145
0.404	3.396	3.493	2.148
0.405	3.405	3.507	2.151
0.406	3.412	3.532	2.159
0.407	3.423	3.552	2.171
0.408	3.438	3.565	2.178
0.409	3.457	3.569	2.181
0.41	3.466	3.576	2.183
0.411	3.471	3.586	2.19
0.412	3.479	3.604	2.201
0.413	3.491	3.618	2.208
0.414	3.507	3.625	2.211
0.415	3.519	3.63	2.211
0.416	3.524	3.632	2.214
0.417	3.526	3.576	2.223
0.418	3.538	2.939	2.235
0.419	3.558	1.294	2.24
0.42	3.571	0.31	2.244
0.421	3.577	0.124	2.25
0.422	3.588	0.086	2.261
0.423	3.604	0.073	2.27
0.424	3.616	0.066	2.276
0.425	3.627	0.062	2.277
0.426	3.633	0.058	2.28
0.427	3.635	0.056	2.286
0.428	3.647	0.054	2.297
0.429	3.666	0.052	2.304
0.43	3.682	0.051	2.307
0.431	3.691	0.049	2.31
0.432	3.697	0.048	2.318
0.433	3.705	0.047	2.325
0.434	3.719	0.047	2.333
0.435	3.73	0.046	2.334
0.436	3.738	0.045	2.334
0.437	3.738	0.045	2.337
0.438	3.749	0.044	2.348
0.439	3.769	0.043	2.357
0.44	3.788	0.043	2.358
0.441	3.799	0.042	2.363
0.442	3.806	0.042	2.37
0.443	3.819	0.042	2.382
0.444	3.831	0.041	2.391
0.445	3.841	0.041	2.4
0.446	3.849	0.04	2.408
0.447	3.847	0.04	2.406
0.448	3.842	0.04	2.403
0.449	3.858	0.039	2.411
0.45	3.878	0.039	2.418
0.451	3.889	0.039	2.42
0.452	3.897	0.039	2.42
0.453	3.908	0.039	2.427
0.454	3.92	0.038	2.438
0.455	3.934	0.038	2.447
0.456	3.948	0.038	2.45
0.457	3.953	0.038	2.457
0.458	3.948	0.039	2.453
0.459	3.953	0.043	2.466
0.46	3.969	0.073	2.474
0.461	3.984	0.447	2.475
0.462	3.995	2.206	2.477
0.463	4.003	3.708	2.483
0.464	4.014	4.044	2.495
0.465	4.031	4.103	2.504
0.466	4.054	4.107	2.508
0.467	4.067	4.123	2.508
0.468	4.072	4.153	2.511
0.469	4.078	4.173	2.516
0.47	4.083	4.189	2.525
0.471	4.089	4.198	2.531
0.472	4.098	4.206	2.529
0.473	4.106	4.22	2.537
0.474	4.104	4.235	2.529
0.475	4.106	4.243	2.549
0.476	4.122	4.243	2.553
0.477	4.139	4.24	2.555
0.478	4.146	4.245	2.558
0.479	4.15	4.26	2.564
0.48	4.15	4.276	2.574
0.481	4.162	4.281	2.58
0.482	4.184	4.278	2.585
0.483	4.2	4.29	2.582
0.484	4.201	4.31	2.597
0.485	4.2	4.324	2.586
0.486	4.212	4.331	2.606
0.487	4.231	4.331	2.606
0.488	4.24	4.34	2.606
0.489	4.243	4.359	2.61
0.49	4.246	4.371	2.619
0.491	4.26	4.376	2.63
0.492	4.276	4.377	2.637
0.493	4.287	4.38	2.636
0.494	4.29	4.388	2.643
0.495	4.287	4.404	2.637
0.496	4.292	4.421	2.652
0.497	4.312	4.427	2.657
0.498	4.331	4.43	2.657
0.499	4.332	4.441	2.657
0.5	4.335	4.455	2.661
0.501	4.343	4.468	2.672
0.502	4.36	4.471	2.678
0.503	4.373	4.468	2.696
0.504	4.376	4.466	2.676
0.505	4.374	4.48	2.687
0.506	4.371	4.501	2.678
0.507	4.385	4.513	2.702
0.508	4.404	4.513	2.706
0.509	4.405	4.497	2.703
0.51	4.401	4.388	2.702
0.511	4.41	3.444	2.717
0.512	4.43	1.4	2.723
0.513	4.449	0.321	2.721
0.514	4.46	0.131	2.718
0.515	4.462	0.088	2.724
0.516	4.465	0.07	2.738
0.517	4.473	0.061	2.745
0.518	4.49	0.055	2.748
0.519	4.501	0.051	2.75
0.52	4.501	0.048	2.754
0.521	4.504	0.046	2.763
0.522	4.513	0.044	2.772
0.523	4.53	0.043	2.778
0.524	4.535	0.041	2.772
0.525	4.535	0.04	2.786
0.526	4.529	0.039	2.768
0.527	4.532	0.039	2.768
0.528	4.551	0.038	2.787
0.529	4.568	0.037	2.801
0.53	4.568	0.036	2.793
0.531	4.565	0.036	2.789
0.532	4.583	0.035	2.81
0.533	4.608	0.035	2.816
0.534	4.622	0.034	2.831
0.535	4.625	0.034	2.822
0.536	4.619	0.033	2.816
0.537	4.618	0.033	2.817
0.538	4.629	0.033	2.837
0.539	4.643	0.032	2.834
0.54	4.639	0.032	2.832
0.541	4.636	0.032	2.835
0.542	4.65	0.032	2.843
0.543	4.671	0.031	2.85
0.544	4.686	0.031	2.853
0.545	4.689	0.031	2.855
0.546	4.691	0.031	2.859
0.547	4.7	0.03	2.868
0.548	4.713	0.031	2.877
0.549	4.727	0.031	2.885
0.55	4.733	0.031	2.877
0.551	4.73	0.032	2.876
0.552	4.725	0.038	2.874
0.553	4.738	0.069	2.895
0.554	4.753	0.527	2.9
0.555	4.763	2.788	2.9
0.556	4.764	4.48	2.9
0.557	4.764	4.794	2.904
0.558	4.772	4.848	2.915
0.559	4.788	4.869	2.921
0.56	4.8	4.88	2.919
0.561	4.803	4.88	2.927
0.562	4.8	4.875	2.937
0.563	4.8	4.887	2.919
0.564	4.816	4.906	2.942
0.565	4.83	4.916	2.942
0.566	4.833	4.916	2.94
0.567	4.831	4.909	2.937
0.568	4.839	4.92	2.949
0.569	4.855	4.942	2.957
0.57	4.867	4.958	2.961
0.571	4.869	4.958	2.97
0.572	4.866	4.962	2.96
0.573	4.867	4.973	2.958
0.574	4.878	4.983	2.981
0.575	4.894	4.99	2.981
0.576	4.9	4.992	2.985
0.577	4.892	4.989	2.985
0.578	4.897	4.987	2.984
0.579	4.916	4.998	2.993
0.58	4.936	5.009	2.996
0.581	4.944	5.008	2.996
0.582	4.942	5.003	3.011
0.583	4.939	5.009	2.987
0.584	4.941	5.033	2.99
0.585	4.955	5.05	3.017
0.586	4.97	5.056	3.033
0.587	4.973	5.054	3.018
0.588	4.969	5.061	3.042
0.589	4.972	5.073	3.023
0.59	4.983	5.089	3.045
0.591	4.994	5.097	3.041
0.592	4.994	5.098	3.03
0.593	4.995	5.093	3.029
0.594	5.008	5.098	3.039
0.595	5.026	5.112	3.047
0.596	5.043	5.12	3.045
0.597	5.05	5.117	3.069
0.598	5.047	5.114	3.077
0.599	5.043	5.123	3.056
0.6	5.047	5.137	3.072
0.601	5.056	5.15	3.048
0.602	5.062	5.111	3.08
0.603	5.056	4.705	3.072
0.604	5.047	2.66	3.081
0.605	5.056	0.648	3.08
0.606	5.076	0.181	3.086
0.607	5.087	0.103	3.081
0.608	5.092	0.077	3.084
0.609	5.095	0.064	3.095
0.61	5.103	0.057	3.105
0.611	5.117	0.052	3.108
0.612	5.128	0.048	3.114
0.613	5.125	0.046	3.11
0.614	5.121	0.044	3.125
0.615	5.126	0.042	3.11
0.616	5.139	0.04	3.132
0.617	5.151	0.039	3.128
0.618	5.153	0.038	3.12
0.619	5.15	0.037	3.128
0.62	5.148	0.037	3.122
0.621	5.159	0.036	3.135
0.622	5.176	0.035	3.134
0.623	5.182	0.035	3.138
0.624	5.181	0.034	3.132
0.625	5.187	0.034	3.153
0.626	5.203	0.033	3.162
0.627	5.215	0.033	3.171
0.628	5.221	0.033	3.177
0.629	5.217	0.032	3.164
0.63	5.209	0.032	3.165
0.631	5.214	0.032	3.162
0.632	5.235	0.032	3.179
0.633	5.249	0.031	3.171
0.634	5.248	0.031	3.176
0.635	5.249	0.031	3.174
0.636	5.26	0.031	3.186
0.637	5.274	0.031	3.201
0.638	5.282	0.031	3.209
0.639	5.281	0.031	3.192
0.64	5.273	0.031	3.194
0.641	5.273	0.031	3.191
0.642	5.288	0.032	3.216
0.643	5.304	0.04	3.212
0.644	5.301	0.112	3.215
0.645	5.288	1.237	3.215
0.646	5.288	4.023	3.218
0.647	5.309	5.176	3.222
0.648	5.324	5.349	3.225
0.649	5.327	5.379	3.219
0.65	5.331	5.384	3.216
0.651	5.34	5.384	3.227
0.652	5.352	5.398	3.239
0.653	5.368	5.421	3.252
0.654	5.374	5.433	3.242
0.655	5.368	5.432	3.245
0.656	5.362	5.427	3.26
0.657	5.37	5.437	3.243
0.658	5.384	5.451	3.263
0.659	5.39	5.458	3.267
0.66	5.391	5.452	3.269
0.661	5.39	5.444	3.261
0.662	5.39	5.451	3.26
0.663	5.399	5.465	3.258
0.664	5.41	5.476	3.276
0.665	5.399	5.472	3.264
0.666	5.385	5.469	3.278
0.667	5.401	5.477	3.273
0.668	5.427	5.493	3.285
0.669	5.441	5.507	3.285
0.67	5.443	5.51	3.288
0.671	5.443	5.51	3.293
0.672	5.452	5.505	3.3
0.673	5.465	5.513	3.309
0.674	5.476	5.532	3.3
0.675	5.472	5.546	3.308
0.676	5.458	5.546	3.317
0.677	5.454	5.538	3.323
0.678	5.466	5.538	3.321
0.679	5.477	5.547	3.3
0.68	5.471	5.563	3.324
0.681	5.466	5.561	3.306
0.682	5.474	5.549	3.32
0.683	5.494	5.543	3.33
0.684	5.513	5.561	3.332
0.685	5.515	5.577	3.335
0.686	5.511	5.577	3.335
0.687	5.518	5.563	3.329
0.688	5.536	5.569	3.336
0.689	5.55	5.593	3.348
0.69	5.552	5.607	3.348
0.691	5.544	5.605	3.357
0.692	5.541	5.607	3.345
0.693	5.55	5.614	3.348
0.694	5.569	5.627	3.372
0.695	5.572	5.636	3.374
0.696	5.563	5.588	3.377
0.697	5.557	5.139	3.368
0.698	5.566	2.967	3.375
0.699	5.579	0.77	3.384
0.7	5.588	0.217	3.387
0.701	5.588	0.121	3.38
0.702	5.589	0.089	3.378
0.703	5.596	0.074	3.38
0.704	5.611	0.066	3.387
0.705	5.622	0.06	3.407
0.706	5.628	0.056	3.393
0.707	5.624	0.052	3.393
0.708	5.625	0.05	3.408
0.709	5.635	0.048	3.395
0.71	5.643	0.046	3.393
0.711	5.639	0.045	3.402
0.712	5.624	0.043	3.414
0.713	5.621	0.042	3.411
0.714	5.636	0.042	3.41
0.715	5.653	0.041	3.423
0.716	5.653	0.04	3.426
0.717	5.655	0.039	3.425
0.718	5.664	0.039	3.423
0.719	5.685	0.038	3.423
0.72	5.699	0.038	3.444
0.721	5.706	0.037	3.431
0.722	5.705	0.037	3.429
0.723	5.699	0.037	3.432
0.724	5.699	0.036	3.446
0.725	5.708	0.036	3.434
0.726	5.716	0.036	3.434
0.727	5.711	0.036	3.441
0.728	5.696	0.035	3.45
0.729	5.703	0.035	3.449
0.73	5.721	0.035	3.458
0.731	5.731	0.035	3.471
0.732	5.73	0.035	3.471
0.733	5.727	0.035	3.467
0.734	5.738	0.035	3.474
0.735	5.756	0.035	3.471
0.736	5.767	0.035	3.48
0.737	5.764	0.035	3.476
0.738	5.753	0.036	3.485
0.739	5.749	0.045	3.476
0.74	5.766	0.123	3.482
0.741	5.781	1.226	3.494
0.742	5.78	4.195	3.495
0.743	5.775	5.561	3.489
0.744	5.781	5.769	3.495
0.745	5.8	5.797	3.5
0.746	5.809	5.82	3.506
0.747	5.811	5.834	3.506
0.748	5.809	5.834	3.509
0.749	5.814	5.828	3.509
0.75	5.825	5.834	3.5
0.751	5.834	5.855	3.506
0.752	5.833	5.866	3.512
0.753	5.817	5.866	3.494
0.754	5.808	5.869	3.537
0.755	5.819	5.877	3.509
0.756	5.833	5.887	3.522
0.757	5.833	5.897	3.533
0.758	5.83	5.901	3.503
0.759	5.839	5.892	3.536
0.76	5.856	5.887	3.534
0.761	5.873	5.897	3.537
0.762	5.88	5.911	3.551
0.763	5.88	5.919	3.542
0.764	5.878	5.919	3.548
0.765	5.881	5.916	3.545
0.766	5.891	5.92	3.534
0.767	5.892	5.936	3.548
0.768	5.884	5.95	3.552
0.769	5.873	5.955	3.536
0.77	5.881	5.944	3.545
0.771	5.901	5.934	3.573
0.772	5.912	5.945	3.554
0.773	5.906	5.962	3.567
0.774	5.898	5.962	3.572
0.775	5.906	5.956	3.563
0.776	5.926	5.955	3.563
0.777	5.939	5.962	3.567
0.778	5.939	5.981	3.576
0.779	5.939	5.992	3.579
0.78	5.944	5.99	3.579
0.781	5.959	5.989	3.597
0.782	5.967	5.992	3.59
0.783	5.969	6.011	3.612
0.784	5.962	6.02	3.578
0.785	5.947	6.012	3.6
0.786	5.953	6	3.611
0.787	5.97	5.961	3.585
0.788	5.973	5.658	3.594
0.789	5.962	3.752	3.59
0.79	5.958	1.171	3.6
0.791	5.976	0.299	3.609
0.792	5.998	0.147	3.618
0.793	6	0.103	3.608
0.794	5.997	0.084	3.617
0.795	5.998	0.074	3.612
0.796	6.012	0.067	3.618
0.797	6.026	0.062	3.611
0.798	6.028	0.058	3.621
0.799	6.015	0.054	3.612
0.8	6.009	0.052	3.639
0.801	6.018	0.05	3.606
0.802	6.033	0.048	3.638
0.803	6.036	0.046	3.614
0.804	6.028	0.045	3.636
0.805	6.02	0.044	3.614
0.806	6.028	0.043	3.624
0.807	6.048	0.042	3.642
0.808	6.062	0.041	3.65
0.809	6.065	0.041	3.657
0.81	6.067	0.04	3.66
0.811	6.075	0.04	3.656
0.812	6.079	0.039	3.65
0.813	6.092	0.039	3.651
0.814	6.096	0.038	3.654
0.815	6.092	0.038	3.662
0.816	6.089	0.037	3.657
0.817	6.098	0.037	3.662
0.818	6.109	0.036	3.645
0.819	6.109	0.036	3.663
0.82	6.1	0.036	3.656
0.821	6.093	0.035	3.662
0.822	6.103	0.035	3.65
0.823	6.123	0.035	3.686
0.824	6.131	0.035	3.683
0.825	6.121	0.035	3.686
0.826	6.112	0.035	3.669
0.827	6.117	0.035	3.681
0.828	6.132	0.035	3.684
0.829	6.143	0.038	3.695
0.83	6.14	0.066	3.695
0.831	6.137	0.471	3.689
0.832	6.15	2.913	3.687
0.833	6.164	5.391	3.701
0.834	6.176	6.028	3.693
0.835	6.17	6.146	3.686
0.836	6.16	6.181	3.719
0.837	6.16	6.182	3.699
0.838	6.173	6.184	3.692
0.839	6.189	6.187	3.719
0.84	6.187	6.201	3.69
0.841	6.173	6.21	3.717
0.842	6.168	6.207	3.716
0.843	6.182	6.199	3.704
0.844	6.198	6.198	3.714
0.845	6.203	6.207	3.719
0.846	6.192	6.226	3.714
0.847	6.189	6.232	3.743
0.848	6.203	6.22	3.705
0.849	6.212	6.213	3.714
0.85	6.215	6.228	3.743
0.851	6.207	6.242	3.74
0.852	6.198	6.246	3.714
0.853	6.204	6.237	3.729
0.854	6.229	6.232	3.74
0.855	6.243	6.243	3.744
0.856	6.243	6.262	3.744
0.857	6.242	6.267	3.741
0.858	6.245	6.257	3.737
0.859	6.256	6.252	3.75
0.86	6.26	6.267	3.749
0.861	6.257	6.288	3.726
0.862	6.249	6.295	3.741
0.863	6.249	6.288	3.728
0.864	6.262	6.281	3.747
0.865	6.274	6.285	3.756
0.866	6.282	6.295	3.771
0.867	6.277	6.309	3.77
0.868	6.274	6.307	3.767
0.869	6.281	6.291	3.764
0.87	6.296	6.293	3.759
0.871	6.31	6.304	3.767
0.872	6.306	6.313	3.767
0.873	6.295	6.309	3.774
0.874	6.293	6.298	3.776
0.875	6.31	6.299	3.764
0.876	6.32	6.32	3.774
0.877	6.32	6.338	3.777
0.878	6.312	6.332	3.777
0.879	6.304	6.262	3.779
0.88	6.312	5.811	3.774
0.881	6.329	3.671	3.789
0.882	6.343	1.126	3.785
0.883	6.338	0.295	3.785
0.884	6.324	0.148	3.798
0.885	6.327	0.103	3.794
0.886	6.345	0.083	3.794
0.887	6.355	0.072	3.792
0.888	6.349	0.065	3.791
0.889	6.335	0.059	3.804
0.89	6.341	0.055	3.803
0.891	6.366	0.052	3.795
0.892	6.377	0.049	3.803
0.893	6.371	0.047	3.801
0.894	6.366	0.045	3.809
0.895	6.368	0.044	3.804
0.896	6.377	0.042	3.81
0.897	6.388	0.041	3.819
0.898	6.387	0.04	3.812
0.899	6.377	0.039	3.822
0.9	6.38	0.039	3.819
0.901	6.398	0.038	3.825
0.902	6.407	0.037	3.818
0.903	6.405	0.037	3.807
0.904	6.394	0.036	3.822
0.905	6.396	0.035	3.825
0.906	6.405	0.035	3.822
0.907	6.419	0.034	3.81
0.908	6.423	0.034	3.815
0.909	6.415	0.034	3.83
0.91	6.404	0.033	3.833
0.911	6.401	0.033	3.846
0.912	6.416	0.033	3.849
0.913	6.424	0.033	3.813
0.914	6.419	0.033	3.824
0.915	6.416	0.033	3.84
0.916	6.423	0.033	3.845
0.917	6.44	0.033	3.84
0.918	6.455	0.037	3.843
0.919	6.458	0.068	3.833
0.92	6.449	0.558	3.848
0.921	6.452	3.313	3.849
0.922	6.468	5.8	3.864
0.923	6.477	6.341	3.857
0.924	6.476	6.426	3.855
0.925	6.471	6.43	3.858
0.926	6.466	6.429	3.839
0.927	6.468	6.449	3.86
0.928	6.479	6.468	3.861
0.929	6.482	6.469	3.852
0.93	6.466	6.457	3.864
0.931	6.466	6.449	3.873
0.932	6.482	6.465	3.869
0.933	6.494	6.486	3.884
0.934	6.499	6.482	3.857
0.935	6.496	6.471	3.875
0.936	6.485	6.485	3.878
0.937	6.479	6.507	3.873
0.938	6.49	6.518	3.888
0.939	6.501	6.521	3.869
0.94	6.494	6.508	3.878
0.941	6.482	6.49	3.876
0.942	6.49	6.479	3.885
0.943	6.511	6.486	3.876
0.944	6.529	6.499	3.894
0.945	6.532	6.486	3.888
0.946	6.536	6.482	3.888
0.947	6.547	6.496	3.879
0.948	6.56	6.524	3.899
0.949	6.564	6.538	3.9
0.95	6.561	6.546	3.912
0.951	6.54	6.541	3.875
0.952	6.527	6.535	3.903
0.953	6.544	6.538	3.911
0.954	6.563	6.554	3.923
0.955	6.568	6.557	3.912
0.956	6.558	6.546	3.884
0.957	6.555	6.538	3.905
0.958	6.561	6.543	3.914
0.959	6.575	6.558	3.909
0.96	6.575	6.563	3.899
0.961	6.555	6.549	3.915
0.962	6.544	6.549	3.906
0.963	6.555	6.563	3.921
0.964	6.574	6.575	3.927
0.965	6.58	6.538	3.908
0.966	6.577	6.254	3.917
0.967	6.575	4.357	3.915
0.968	6.585	1.395	3.911
0.969	6.599	0.318	3.936
0.97	6.608	0.142	3.942
0.971	6.6	0.098	3.927
0.972	6.585	0.079	3.945
0.973	6.585	0.069	3.935
0.974	6.605	0.062	3.933
0.975	6.621	0.057	3.941
0.976	6.616	0.053	3.926
0.977	6.607	0.049	3.942
0.978	6.614	0.047	3.939
0.979	6.636	0.045	3.947
0.98	6.646	0.043	3.942
0.981	6.638	0.042	3.954
0.982	6.625	0.04	3.944
0.983	6.627	0.039	3.942
0.984	6.635	0.038	3.93
0.985	6.642	0.037	3.948
0.986	6.639	0.037	3.956
0.987	6.63	0.036	3.947
0.988	6.632	0.035	3.944
0.989	6.65	0.035	3.96
0.99	6.666	0.034	3.965
0.991	6.661	0.034	3.941
0.992	6.647	0.033	3.963
0.993	6.647	0.033	3.953
0.994	6.66	0.033	3.957
0.995	6.672	0.033	3.965
0.996	6.669	0.033	3.953
0.997	6.65	0.033	3.966
0.998	6.652	0.033	3.953
0.999	6.671	0.032	3.962
1	6.681	0.032	3.966
1.001	6.681	0.033	3.972
1.002	6.678	0.037	3.981
1.003	6.68	0.068	3.981
1.004	6.686	0.413	3.978
1.005	6.7	2.685	3.968
1.006	6.706	5.589	3.978
1.007	6.692	6.468	3.972
1.008	6.677	6.605	3.983
1.009	6.674	6.638	3.986
1.01	6.691	6.663	3.977
1.011	6.705	6.677	3.989
1.012	6.7	6.685	3.981
1.013	6.696	6.681	3.983
1.014	6.702	6.686	3.981
1.015	6.722	6.694	3.989
1.016	6.738	6.699	3.98
1.017	6.739	6.688	3.986
1.018	6.724	6.674	3.992
1.019	6.714	6.666	4.005
1.02	6.724	6.675	4.011
1.021	6.744	6.696	3.992
1.022	6.752	6.705	3.996
1.023	6.745	6.703	4.013
1.024	6.744	6.708	3.998
1.025	6.747	6.717	3.993
1.026	6.759	6.731	4.005
1.027	6.769	6.739	4.005
1.028	6.755	6.728	4.002
1.029	6.738	6.714	3.996
1.03	6.733	6.711	4.004
1.031	6.747	6.728	4.016
1.032	6.759	6.741	4.017
1.033	6.755	6.733	4.011
1.034	6.742	6.713	4.004
1.035	6.747	6.711	4.013
1.036	6.775	6.727	4.011
1.037	6.798	6.742	4.019
1.038	6.8	6.739	4.019
1.039	6.788	6.731	4.032
1.04	6.778	6.722	4.025
1.041	6.783	6.733	4.026
1.042	6.795	6.756	4.032
1.043	6.791	6.769	4.029
1.044	6.786	6.759	4.029
1.045	6.788	6.747	4.025
1.046	6.797	6.756	4.026
1.047	6.811	6.774	4.025
1.048	6.82	6.783	4.041
1.049	6.814	6.781	4.029
1.05	6.8	6.774	4.026
1.051	6.794	6.77	4.038
1.052	6.809	6.767	4.023
1.053	6.82	6.71	4.035
1.054	6.803	6.059	4.047
1.055	6.792	3.206	4.032
1.056	6.803	0.768	4.046
1.057	6.827	0.224	4.037
1.058	6.842	0.128	4.056
1.059	6.836	0.094	4.058
1.06	6.833	0.078	4.053
1.061	6.837	0.069	4.047
1.062	6.844	0.062	4.046
1.063	6.853	0.057	4.052
1.064	6.852	0.053	4.052
1.065	6.847	0.05	4.067
1.066	6.841	0.048	4.073
1.067	6.841	0.046	4.055
1.068	6.85	0.045	4.061
1.069	6.855	0.044	4.058
1.07	6.845	0.043	4.055
1.071	6.845	0.042	4.071
1.072	6.866	0.041	4.058
1.073	6.88	0.04	4.071
1.074	6.889	0.04	4.07
1.075	6.886	0.039	4.07
1.076	6.875	0.038	4.062
1.077	6.87	0.038	4.082
1.078	6.884	0.038	4.077
1.079	6.9	0.037	4.079
1.08	6.897	0.037	4.076
1.081	6.881	0.037	4.08
1.082	6.873	0.036	4.067
1.083	6.889	0.036	4.076
1.084	6.903	0.036	4.091
1.085	6.9	0.036	4.098
1.086	6.886	0.036	4.089
1.087	6.884	0.037	4.086
1.088	6.9	0.037	4.083
1.089	6.914	0.039	4.112
1.09	6.911	0.052	4.083
1.091	6.895	0.199	4.077
1.092	6.894	2.304	4.086
1.093	6.909	5.735	4.101
1.094	6.926	6.683	4.103
1.095	6.933	6.816	4.097
1.096	6.92	6.844	4.097
1.097	6.922	6.836	4.095
1.098	6.928	6.827	4.118
1.099	6.937	6.845	4.089
1.1	6.942	6.872	4.092
1.101	6.923	6.883	4.095
1.102	6.9	6.881	4.1
1.103	6.914	6.867	4.101
1.104	6.939	6.867	4.112
1.105	6.945	6.88	4.112
1.106	6.942	6.891	4.115
1.107	6.942	6.88	4.107
1.108	6.954	6.869	4.128
1.109	6.972	6.884	4.125
1.11	6.976	6.911	4.106
1.111	6.972	6.923	4.109
1.112	6.961	6.923	4.131
1.113	6.956	6.911	4.136
1.114	6.969	6.898	4.116
1.115	6.986	6.908	4.121
1.116	6.978	6.92	4.112
1.117	6.959	6.922	4.118
1.118	6.951	6.909	4.1
1.119	6.962	6.901	4.125
1.12	6.976	6.912	4.122
1.121	6.976	6.928	4.13
1.122	6.958	6.93	4.109
1.123	6.951	6.919	4.136
1.124	6.973	6.912	4.134
1.125	6.998	6.923	4.124
1.126	7.001	6.945	4.142
1.127	6.997	6.953	4.145
1.128	6.99	6.944	4.139
1.129	7	6.93	4.151
1.13	7.015	6.928	4.13
1.131	7.022	6.951	4.133
1.132	7.011	6.964	4.143
1.133	6.993	6.959	4.146
1.134	6.983	6.94	4.155
1.135	6.99	6.931	4.146
1.136	7.014	6.947	4.154
1.137	7.014	6.962	4.158
1.138	7.008	6.95	4.133
1.139	7.004	6.936	4.145
1.14	7.029	6.948	4.142
1.141	7.05	6.944	4.154
1.142	7.053	6.72	4.152
1.143	7.05	4.56	4.181
1.144	7.036	1.258	4.154
1.145	7.034	0.297	4.187
1.146	7.05	0.158	4.16
1.147	7.061	0.117	4.163
1.148	7.061	0.099	4.166
1.149	7.051	0.088	4.158
1.15	7.043	0.081	4.148
1.151	7.048	0.076	4.158
1.152	7.062	0.073	4.16
1.153	7.071	0.07	4.157
1.154	7.064	0.068	4.169
1.155	7.05	0.066	4.184
1.156	7.05	0.065	4.167
1.157	7.064	0.064	4.194
1.158	7.068	0.063	4.169
1.159	7.061	0.062	4.176
1.16	7.043	0.062	4.181
1.161	7.045	0.062	4.161
1.162	7.062	0.061	4.188
1.163	7.076	0.061	4.176
1.164	7.071	0.061	4.188
1.165	7.064	0.061	4.169
1.166	7.071	0.061	4.199
1.167	7.092	0.061	4.187
1.168	7.109	0.061	4.188
1.169	7.109	0.061	4.197
1.17	7.095	0.061	4.185
1.171	7.082	0.061	4.214
1.172	7.093	0.062	4.187
1.173	7.112	0.062	4.199
1.174	7.11	0.063	4.191
1.175	7.104	0.064	4.214
1.176	7.098	0.064	4.196
1.177	7.101	0.065	4.193
1.178	7.11	0.067	4.214
1.179	7.115	0.082	4.203
1.18	7.107	0.306	4.203
1.181	7.096	2.566	4.218
1.182	7.112	5.897	4.215
1.183	7.134	6.864	4.214
1.184	7.139	7.015	4.209
1.185	7.134	7.034	4.221
1.186	7.123	7.032	4.22
1.187	7.121	7.04	4.226
1.188	7.14	7.062	4.215
1.189	7.151	7.079	4.235
1.19	7.143	7.079	4.227
1.191	7.134	7.059	4.224
1.192	7.146	7.047	4.223
1.193	7.164	7.062	4.22
1.194	7.173	7.082	4.244
1.195	7.165	7.082	4.215
1.196	7.145	7.068	4.227
1.197	7.131	7.064	4.242
1.198	7.139	7.068	4.248
1.199	7.157	7.082	4.224
1.2	7.165	7.09	4.248
1.201	7.153	7.073	4.232
1.202	7.146	7.062	4.25
1.203	7.167	7.075	4.259
1.204	7.188	7.095	4.256
1.205	7.192	7.103	4.232
1.206	7.19	7.101	4.247
1.207	7.181	7.095	4.248
1.208	7.182	7.09	4.281
1.209	7.199	7.101	4.263
1.21	7.206	7.117	4.278
1.211	7.188	7.104	4.266
1.212	7.17	7.082	4.26
1.213	7.171	7.096	4.26
1.214	7.185	7.118	4.257
1.215	7.196	7.128	4.254
1.216	7.201	7.12	4.257
1.217	7.188	7.109	4.271
1.218	7.188	7.104	4.257
1.219	7.199	7.115	4.274
1.22	7.213	7.131	4.268
1.221	7.207	7.126	4.266
1.222	7.185	7.101	4.286
1.223	7.184	7.101	4.289
1.224	7.209	7.132	4.287
1.225	7.229	7.156	4.286
1.226	7.227	7.156	4.295
1.227	7.221	7.104	4.287
1.228	7.215	6.756	4.296
1.229	7.221	4.404	4.29
1.23	7.235	1.253	4.296
1.231	7.245	0.356	4.31
1.232	7.237	0.22	4.293
1.233	7.227	0.182	4.308
1.234	7.232	0.165	4.296
1.235	7.249	0.156	4.299
1.236	7.266	0.149	4.302
1.237	7.265	0.145	4.29
1.238	7.251	0.142	4.305
1.239	7.245	0.14	4.314
1.24	7.248	0.139	4.302
1.241	7.26	0.138	4.322
1.242	7.249	0.137	4.289
1.243	7.232	0.137	4.331
1.244	7.232	0.137	4.316
1.245	7.249	0.137	4.31
1.246	7.266	0.138	4.323
1.247	7.263	0.138	4.337
1.248	7.257	0.139	4.302
1.249	7.263	0.14	4.31
1.25	7.282	0.141	4.314
1.251	7.299	0.142	4.332
1.252	7.299	0.143	4.347
1.253	7.284	0.144	4.326
1.254	7.262	0.145	4.325
1.255	7.266	0.146	4.341
1.256	7.29	0.147	4.332
1.257	7.305	0.148	4.329
1.258	7.304	0.15	4.32
1.259	7.295	0.151	4.347
1.26	7.288	0.152	4.365
1.261	7.296	0.154	4.364
1.262	7.313	0.156	4.335
1.263	7.309	0.158	4.335
1.264	7.285	0.16	4.322
1.265	7.276	0.164	4.332
1.266	7.298	0.193	4.365
1.267	7.316	0.952	4.346
1.268	7.31	4.682	4.37
1.269	7.299	6.841	4.352
1.27	7.307	7.16	4.373
1.271	7.323	7.21	4.368
1.272	7.335	7.237	4.385
1.273	7.338	7.249	4.374
1.274	7.327	7.243	4.392
1.275	7.32	7.234	4.362
1.276	7.334	7.227	4.397
1.277	7.357	7.238	4.409
1.278	7.362	7.252	4.382
1.279	7.341	7.251	4.38
1.28	7.323	7.243	4.37
1.281	7.324	7.249	4.383
1.282	7.349	7.274	4.394
1.283	7.357	7.285	4.401
1.284	7.348	7.276	4.4
1.285	7.33	7.263	4.388
1.286	7.334	7.263	4.388
1.287	7.363	7.273	4.421
1.288	7.371	7.287	4.419
1.289	7.369	7.288	4.425
1.29	7.369	7.279	4.427
1.291	7.373	7.274	4.424
1.292	7.385	7.288	4.43
1.293	7.398	7.309	4.424
1.294	7.387	7.323	4.433
1.295	7.374	7.326	4.44
1.296	7.379	7.32	4.43
1.297	7.394	7.307	4.442
1.298	7.408	7.309	4.446
1.299	7.398	7.313	4.443

## Sheet: Fig. 2b
IPCE curves of BVO and BVO-ΔOv photoanodes
	BVO	BVO-ΔOv
Wavelength (nm)	IPCE(%)	IPCE(%)
300	51.6952	97.764
320	51.5611	97.7568
340	51.2746	97.7442
360	50.6685	97.744
380	49.4106	97.2052
400	46.9009	95.3088
420	42.266	93.3575
440	34.8117	87.5882
460	25.132	73.2506
480	15.5352	46.5584
500	8.25609	21.8437
520	3.77797	7.47236
540	1.36835	1.58489
560	0.16457	0
580	0	0
600	0	0

## Sheet: Fig. 2c
ηsep curves of BVO and BVO-ΔOv photoanodes
	BVO	BVO-ΔOv
Potential (V vs RHE)	ηsep(%)	ηsep(%)
0.1	-0.0076	-0.0044
0.101	-0.00583	-0.00253
0.102	-0.00461	-0.00107
0.103	-0.0038	0
0.104	-0.00299	0.0008
0.105	-0.00231	0.00147
0.106	-0.00176	0.00213
0.107	-0.00122	0.00267
0.108	-0.000542741	0.00333
0.109	0	0.00387
0.11	0.000407056	0.00427
0.111	0.000814111	0.0048
0.112	0.00136	0.0052
0.113	0.0019	0.00573
0.114	0.00231	0.00613
0.115	0.00271	0.00653
0.116	0.00299	0.0068
0.117	0.00353	0.0072
0.118	0.00393	0.00773
0.119	0.00434	0.00813
0.12	0.00461	0.00853
0.121	0.00502	0.0088
0.122	0.00529	0.0092
0.123	0.0057	0.0096
0.124	0.00611	0.01013
0.125	0.00651	0.0104
0.126	0.00678	0.0108
0.127	0.00719	0.01107
0.128	0.0076	0.01147
0.129	0.00801	0.01187
0.13	0.00828	0.01227
0.131	0.00855	0.01267
0.132	0.00896	0.01293
0.133	0.00936	0.01333
0.134	0.00963	0.01373
0.135	0.01004	0.01427
0.136	0.01018	0.01467
0.137	0.01045	0.01493
0.138	0.01085	0.01533
0.139	0.01126	0.01587
0.14	0.01167	0.0164
0.141	0.01194	0.0168
0.142	0.01221	0.01707
0.143	0.01262	0.01747
0.144	0.01316	0.018
0.145	0.01343	0.01853
0.146	0.01384	0.01893
0.147	0.01411	0.01933
0.148	0.01438	0.01987
0.149	0.01479	0.02053
0.15	0.01533	0.0212
0.151	0.0156	0.02173
0.152	0.01601	0.02213
0.153	0.01642	0.02267
0.154	0.01682	0.0232
0.155	0.01723	0.02387
0.156	0.01764	0.02453
0.157	0.01791	0.02507
0.158	0.01818	0.0256
0.159	0.01872	0.02627
0.16	0.01913	0.02707
0.161	0.01967	0.02787
0.162	0.01995	0.02853
0.163	0.02035	0.02907
0.164	0.02076	0.02973
0.165	0.02144	0.03053
0.166	0.02198	0.03147
0.167	0.02239	0.03213
0.168	0.0228	0.0328
0.169	0.02334	0.03373
0.17	0.02402	0.03467
0.171	0.02456	0.0356
0.172	0.0251	0.03653
0.173	0.02551	0.03733
0.174	0.02592	0.038
0.175	0.02646	0.03907
0.176	0.02714	0.04
0.177	0.02782	0.04107
0.178	0.02822	0.04187
0.179	0.02877	0.0428
0.18	0.02944	0.04387
0.181	0.03012	0.04507
0.182	0.03094	0.04627
0.183	0.03148	0.0472
0.184	0.03202	0.048
0.185	0.0327	0.04907
0.186	0.03351	0.0504
0.187	0.03433	0.0516
0.188	0.03487	0.0528
0.189	0.03555	0.05387
0.19	0.03623	0.05493
0.191	0.03718	0.05627
0.192	0.03799	0.05773
0.193	0.03881	0.05893
0.194	0.03948	0.06013
0.195	0.04016	0.06133
0.196	0.04111	0.06267
0.197	0.04193	0.06413
0.198	0.04288	0.06547
0.199	0.04355	0.06667
0.2	0.04423	0.06787
0.201	0.04518	0.06933
0.202	0.04627	0.07093
0.203	0.04722	0.07253
0.204	0.04803	0.07373
0.205	0.04871	0.07493
0.206	0.04966	0.0764
0.207	0.05088	0.07813
0.208	0.05197	0.0796
0.209	0.05292	0.08107
0.21	0.05373	0.0824
0.211	0.05468	0.08413
0.212	0.05577	0.086
0.213	0.05685	0.08773
0.214	0.05794	0.08933
0.215	0.05875	0.0908
0.216	0.0597	0.0924
0.217	0.06106	0.09413
0.218	0.06228	0.09587
0.219	0.06336	0.0976
0.22	0.06431	0.09907
0.221	0.06526	0.10053
0.222	0.06649	0.1024
0.223	0.06771	0.1044
0.224	0.06893	0.10627
0.225	0.07001	0.10787
0.226	0.07096	0.10933
0.227	0.07218	0.11093
0.228	0.07354	0.1128
0.229	0.0749	0.1148
0.23	0.07598	0.1164
0.231	0.07693	0.11787
0.232	0.07815	0.1196
0.233	0.07951	0.12187
0.234	0.08087	0.12413
0.235	0.08195	0.126
0.236	0.08304	0.12773
0.237	0.0844	0.12947
0.238	0.08589	0.13147
0.239	0.08725	0.13373
0.24	0.08833	0.13573
0.241	0.08942	0.13747
0.242	0.09091	0.13893
0.243	0.0924	0.14093
0.244	0.09376	0.14307
0.245	0.09471	0.1452
0.246	0.09593	0.14693
0.247	0.09756	0.1488
0.248	0.09905	0.1508
0.249	0.10041	0.15293
0.25	0.10163	0.15507
0.251	0.10285	0.1568
0.252	0.10434	0.15853
0.253	0.10583	0.1604
0.254	0.10719	0.16267
0.255	0.10828	0.16507
0.256	0.1095	0.16707
0.257	0.11099	0.16867
0.258	0.11275	0.17053
0.259	0.11411	0.1728
0.26	0.11547	0.17533
0.261	0.11669	0.17733
0.262	0.11818	0.1788
0.263	0.11981	0.1804
0.264	0.1213	0.1828
0.265	0.12252	0.1852
0.266	0.12361	0.18707
0.267	0.12497	0.1888
0.268	0.12673	0.19107
0.269	0.12822	0.1936
0.27	0.12958	0.196
0.271	0.1308	0.19813
0.272	0.13229	0.2
0.273	0.13392	0.20173
0.274	0.13569	0.20387
0.275	0.13718	0.2064
0.276	0.13853	0.20867
0.277	0.13976	0.21013
0.278	0.14111	0.212
0.279	0.14274	0.2144
0.28	0.14423	0.21693
0.281	0.14518	0.21907
0.282	0.146	0.22067
0.283	0.14763	0.2224
0.284	0.14939	0.2248
0.285	0.15088	0.2276
0.286	0.1521	0.22987
0.287	0.15373	0.23173
0.288	0.1555	0.2336
0.289	0.15726	0.23587
0.29	0.15889	0.2384
0.291	0.16011	0.2404
0.292	0.16133	0.24213
0.293	0.16242	0.2436
0.294	0.16391	0.2452
0.295	0.16567	0.248
0.296	0.16689	0.25067
0.297	0.16771	0.25267
0.298	0.16906	0.2544
0.299	0.17083	0.25667
0.3	0.17259	0.2596
0.301	0.17381	0.26213
0.302	0.1749	0.264
0.303	0.17653	0.26547
0.304	0.17843	0.2668
0.305	0.17992	0.26893
0.306	0.18128	0.27147
0.307	0.18236	0.27333
0.308	0.18358	0.2744
0.309	0.18521	0.27627
0.31	0.18657	0.27933
0.311	0.18779	0.282
0.312	0.1886	0.2844
0.313	0.18942	0.28627
0.314	0.19104	0.28827
0.315	0.19281	0.2904
0.316	0.19403	0.2928
0.317	0.19512	0.2948
0.318	0.19661	0.296
0.319	0.19864	0.29787
0.32	0.20041	0.3
0.321	0.20176	0.3024
0.322	0.20299	0.30493
0.323	0.20393	0.30653
0.324	0.20516	0.30827
0.325	0.20665	0.30987
0.326	0.20828	0.3124
0.327	0.2095	0.31507
0.328	0.21004	0.3172
0.329	0.21126	0.3184
0.33	0.21289	0.32027
0.331	0.21452	0.3228
0.332	0.21574	0.32493
0.333	0.21655	0.3268
0.334	0.21764	0.328
0.335	0.21927	0.3292
0.336	0.22062	0.3316
0.337	0.22185	0.33427
0.338	0.22293	0.3368
0.339	0.22388	0.33827
0.34	0.22537	0.34027
0.341	0.22673	0.3428
0.342	0.22782	0.34507
0.343	0.22836	0.3468
0.344	0.22944	0.348
0.345	0.23107	0.34907
0.346	0.23311	0.35107
0.347	0.23446	0.35387
0.348	0.23514	0.35613
0.349	0.23555	0.35733
0.35	0.2365	0.35853
0.351	0.2384	0.36093
0.352	0.23962	0.3632
0.353	0.24003	0.3652
0.354	0.24084	0.36653
0.355	0.24247	0.3676
0.356	0.2441	0.3696
0.357	0.24505	0.37213
0.358	0.24586	0.37467
0.359	0.24668	0.376
0.36	0.24817	0.37747
0.361	0.24993	0.37987
0.362	0.25102	0.38253
0.363	0.25183	0.3848
0.364	0.25237	0.38627
0.365	0.2536	0.38773
0.366	0.25509	0.3888
0.367	0.25631	0.39067
0.368	0.25726	0.39293
0.369	0.25794	0.3944
0.37	0.25875	0.3952
0.371	0.25997	0.39627
0.372	0.26133	0.39853
0.373	0.26214	0.40107
0.374	0.26255	0.40253
0.375	0.26364	0.40333
0.376	0.26526	0.4044
0.377	0.26662	0.4072
0.378	0.2673	0.41013
0.379	0.26784	0.4112
0.38	0.26893	0.4124
0.381	0.27056	0.41453
0.382	0.27191	0.4168
0.383	0.273	0.41933
0.384	0.27341	0.42093
0.385	0.27395	0.4216
0.386	0.27517	0.4224
0.387	0.27666	0.42453
0.388	0.27761	0.4268
0.389	0.27802	0.428
0.39	0.27843	0.42827
0.391	0.27951	0.42907
0.392	0.28087	0.43187
0.393	0.28209	0.43427
0.394	0.28209	0.43613
0.395	0.28236	0.4376
0.396	0.28358	0.43893
0.397	0.28521	0.44013
0.398	0.28643	0.44227
0.399	0.28697	0.44453
0.4	0.28779	0.44573
0.401	0.28887	0.446
0.402	0.29023	0.44693
0.403	0.29104	0.44973
0.404	0.29145	0.4528
0.405	0.29186	0.454
0.406	0.29294	0.45493
0.407	0.29457	0.4564
0.408	0.29552	0.4584
0.409	0.29593	0.46093
0.41	0.2962	0.46213
0.411	0.29715	0.4628
0.412	0.29864	0.46387
0.413	0.29959	0.46547
0.414	0.3	0.4676
0.415	0.3	0.4692
0.416	0.30041	0.46987
0.417	0.30163	0.47013
0.418	0.30326	0.47173
0.419	0.30393	0.4744
0.42	0.30448	0.47613
0.421	0.30529	0.47693
0.422	0.30678	0.4784
0.423	0.30801	0.48053
0.424	0.30882	0.48213
0.425	0.30896	0.4836
0.426	0.30936	0.4844
0.427	0.31018	0.48467
0.428	0.31167	0.48627
0.429	0.31262	0.4888
0.43	0.31303	0.49093
0.431	0.31343	0.49213
0.432	0.31452	0.49293
0.433	0.31547	0.494
0.434	0.31655	0.49587
0.435	0.31669	0.49733
0.436	0.31669	0.4984
0.437	0.3171	0.4984
0.438	0.31859	0.49987
0.439	0.31981	0.50253
0.44	0.31995	0.50507
0.441	0.32062	0.50653
0.442	0.32157	0.50747
0.443	0.3232	0.5092
0.444	0.32442	0.5108
0.445	0.32564	0.51213
0.446	0.32605	0.5132
0.447	0.32646	0.51293
0.448	0.32673	0.51227
0.449	0.32714	0.5144
0.45	0.32809	0.51707
0.451	0.32836	0.51853
0.452	0.32836	0.5196
0.453	0.32931	0.52107
0.454	0.3308	0.52267
0.455	0.33202	0.52453
0.456	0.33243	0.5264
0.457	0.33284	0.52707
0.458	0.33338	0.5264
0.459	0.3346	0.52707
0.46	0.33569	0.5292
0.461	0.33582	0.5312
0.462	0.33609	0.53267
0.463	0.33691	0.53373
0.464	0.33853	0.5352
0.465	0.33976	0.53747
0.466	0.3403	0.54053
0.467	0.3403	0.54227
0.468	0.34071	0.54293
0.469	0.34138	0.54373
0.47	0.34261	0.5444
0.471	0.34342	0.5452
0.472	0.34315	0.5464
0.473	0.34315	0.54747
0.474	0.34423	0.5472
0.475	0.34586	0.54747
0.476	0.3464	0.5496
0.477	0.34668	0.55187
0.478	0.34708	0.5528
0.479	0.3479	0.55333
0.48	0.34925	0.55333
0.481	0.35007	0.55493
0.482	0.35075	0.55787
0.483	0.35034	0.56
0.484	0.35088	0.56013
0.485	0.35237	0.56
0.486	0.3536	0.5616
0.487	0.3536	0.56413
0.488	0.3536	0.56533
0.489	0.35414	0.56573
0.49	0.35536	0.56613
0.491	0.35685	0.568
0.492	0.3578	0.57013
0.493	0.35767	0.5716
0.494	0.3578	0.572
0.495	0.35862	0.5716
0.496	0.35984	0.57227
0.497	0.36052	0.57493
0.498	0.36052	0.57747
0.499	0.36052	0.5776
0.5	0.36106	0.578
0.501	0.36255	0.57907
0.502	0.36336	0.58133
0.503	0.36309	0.58307
0.504	0.36336	0.58347
0.505	0.36459	0.5832
0.506	0.36581	0.5828
0.507	0.36662	0.58467
0.508	0.36676	0.5872
0.509	0.36662	0.58733
0.51	0.36716	0.5868
0.511	0.36866	0.588
0.512	0.36947	0.59067
0.513	0.3692	0.5932
0.514	0.36879	0.59467
0.515	0.36961	0.59493
0.516	0.37151	0.59533
0.517	0.37246	0.5964
0.518	0.37286	0.59867
0.519	0.37313	0.60013
0.52	0.37368	0.60013
0.521	0.3749	0.60053
0.522	0.37612	0.60173
0.523	0.37612	0.604
0.524	0.37558	0.60467
0.525	0.37558	0.60467
0.526	0.37693	0.60387
0.527	0.37802	0.60427
0.528	0.37815	0.6068
0.529	0.37843	0.60907
0.53	0.37897	0.60907
0.531	0.38005	0.60867
0.532	0.38128	0.61107
0.533	0.38209	0.6144
0.534	0.38209	0.61627
0.535	0.38223	0.61667
0.536	0.3829	0.61587
0.537	0.38412	0.61573
0.538	0.38494	0.6172
0.539	0.38467	0.61907
0.54	0.38426	0.61853
0.541	0.38453	0.61813
0.542	0.38575	0.62
0.543	0.3867	0.6228
0.544	0.38711	0.6248
0.545	0.38738	0.6252
0.546	0.38792	0.62547
0.547	0.38915	0.62667
0.548	0.39037	0.6284
0.549	0.39037	0.63027
0.55	0.38996	0.63107
0.551	0.39023	0.63067
0.552	0.39145	0.63
0.553	0.39281	0.63173
0.554	0.39349	0.63373
0.555	0.39349	0.63507
0.556	0.39349	0.6352
0.557	0.39403	0.6352
0.558	0.39552	0.63627
0.559	0.39634	0.6384
0.56	0.39607	0.64
0.561	0.39607	0.6404
0.562	0.39715	0.64
0.563	0.39851	0.64
0.564	0.39919	0.64213
0.565	0.39919	0.644
0.566	0.39851	0.6444
0.567	0.39891	0.64413
0.568	0.40014	0.6452
0.569	0.40122	0.64733
0.57	0.40163	0.64893
0.571	0.40136	0.6492
0.572	0.40176	0.6488
0.573	0.40299	0.64893
0.574	0.40448	0.6504
0.575	0.40502	0.65253
0.576	0.40488	0.65333
0.577	0.40448	0.65227
0.578	0.40502	0.65293
0.579	0.40611	0.65547
0.58	0.40651	0.65813
0.581	0.4057	0.6592
0.582	0.40529	0.65893
0.583	0.40651	0.65853
0.584	0.40855	0.6588
0.585	0.40936	0.66067
0.586	0.4095	0.66267
0.587	0.41018	0.66307
0.588	0.41153	0.66253
0.589	0.41275	0.66293
0.59	0.41316	0.6644
0.591	0.41262	0.66587
0.592	0.41113	0.66587
0.593	0.41099	0.666
0.594	0.41235	0.66773
0.595	0.41343	0.67013
0.596	0.41316	0.6724
0.597	0.41357	0.67333
0.598	0.41465	0.67293
0.599	0.41642	0.6724
0.6	0.4175	0.67293
0.601	0.41791	0.67413
0.602	0.41791	0.67493
0.603	0.41682	0.67413
0.604	0.41682	0.67293
0.605	0.41805	0.67413
0.606	0.41872	0.6768
0.607	0.41805	0.67827
0.608	0.41845	0.67893
0.609	0.41995	0.67933
0.61	0.4213	0.6804
0.611	0.42171	0.68227
0.612	0.42198	0.68373
0.613	0.42198	0.68333
0.614	0.42252	0.6828
0.615	0.42402	0.68347
0.616	0.42497	0.6852
0.617	0.42442	0.6868
0.618	0.42361	0.68707
0.619	0.42334	0.68667
0.62	0.42442	0.6864
0.621	0.42537	0.68787
0.622	0.42524	0.69013
0.623	0.42497	0.69093
0.624	0.42578	0.6908
0.625	0.42782	0.6916
0.626	0.42904	0.69373
0.627	0.42931	0.69533
0.628	0.42904	0.69613
0.629	0.42944	0.6956
0.63	0.43026	0.69453
0.631	0.43107	0.6952
0.632	0.43134	0.698
0.633	0.43094	0.69987
0.634	0.43026	0.69973
0.635	0.43066	0.69987
0.636	0.43229	0.70133
0.637	0.43311	0.7032
0.638	0.43297	0.70427
0.639	0.43338	0.70413
0.64	0.43433	0.70307
0.641	0.43541	0.70307
0.642	0.43636	0.70507
0.643	0.43664	0.7072
0.644	0.43623	0.7068
0.645	0.43582	0.70507
0.646	0.43623	0.70507
0.647	0.43718	0.70787
0.648	0.43758	0.70987
0.649	0.43677	0.71027
0.65	0.43636	0.7108
0.651	0.43786	0.712
0.652	0.43948	0.7136
0.653	0.43989	0.71573
0.654	0.44003	0.71653
0.655	0.4403	0.71573
0.656	0.44125	0.71493
0.657	0.44233	0.716
0.658	0.44274	0.71787
0.659	0.44233	0.71867
0.66	0.44206	0.7188
0.661	0.44247	0.71867
0.662	0.44355	0.71867
0.663	0.4445	0.71987
0.664	0.4441	0.72133
0.665	0.44288	0.71987
0.666	0.44328	0.718
0.667	0.44478	0.72013
0.668	0.44573	0.7236
0.669	0.44573	0.72547
0.67	0.44613	0.72573
0.671	0.44681	0.72573
0.672	0.44776	0.72693
0.673	0.44885	0.72867
0.674	0.44858	0.73013
0.675	0.44776	0.7296
0.676	0.44776	0.72773
0.677	0.44898	0.7272
0.678	0.45007	0.7288
0.679	0.45047	0.73027
0.68	0.45061	0.72947
0.681	0.45088	0.7288
0.682	0.45102	0.72987
0.683	0.45183	0.73253
0.684	0.45251	0.73507
0.685	0.45251	0.73533
0.686	0.4521	0.7348
0.687	0.4517	0.73573
0.688	0.45265	0.73813
0.689	0.45387	0.74
0.69	0.45427	0.74027
0.691	0.45427	0.7392
0.692	0.45427	0.7388
0.693	0.4555	0.74
0.694	0.45699	0.74253
0.695	0.45794	0.74293
0.696	0.4578	0.74173
0.697	0.45753	0.74093
0.698	0.45821	0.74213
0.699	0.45916	0.74387
0.7	0.45957	0.74507
0.701	0.45862	0.74507
0.702	0.45834	0.7452
0.703	0.45862	0.74613
0.704	0.45957	0.74813
0.705	0.46038	0.7496
0.706	0.46038	0.7504
0.707	0.46038	0.74987
0.708	0.46065	0.75
0.709	0.4616	0.75133
0.71	0.46269	0.7524
0.711	0.46282	0.75187
0.712	0.46242	0.74987
0.713	0.46228	0.74947
0.714	0.46323	0.75147
0.715	0.46445	0.75373
0.716	0.46486	0.75373
0.717	0.46472	0.754
0.718	0.46445	0.7552
0.719	0.46445	0.758
0.72	0.46526	0.75987
0.721	0.46594	0.7608
0.722	0.46594	0.76067
0.723	0.46554	0.75987
0.724	0.46567	0.75987
0.725	0.46689	0.76107
0.726	0.46798	0.76213
0.727	0.46811	0.76147
0.728	0.4673	0.75947
0.729	0.46757	0.7604
0.73	0.4692	0.7628
0.731	0.47042	0.76413
0.732	0.47096	0.764
0.733	0.47096	0.7636
0.734	0.47137	0.76507
0.735	0.47164	0.76747
0.736	0.47246	0.76893
0.737	0.47286	0.76853
0.738	0.47218	0.76707
0.739	0.47096	0.76653
0.74	0.47164	0.7688
0.741	0.47341	0.7708
0.742	0.47422	0.77067
0.743	0.47408	0.77
0.744	0.47422	0.7708
0.745	0.4749	0.77333
0.746	0.47571	0.77453
0.747	0.47612	0.7748
0.748	0.47612	0.77453
0.749	0.4749	0.7752
0.75	0.47408	0.77667
0.751	0.47531	0.77787
0.752	0.47612	0.77773
0.753	0.47571	0.7756
0.754	0.47571	0.7744
0.755	0.47653	0.77587
0.756	0.47788	0.77773
0.757	0.47938	0.77773
0.758	0.47992	0.77733
0.759	0.47978	0.77853
0.76	0.47951	0.7808
0.761	0.47992	0.78307
0.762	0.481	0.784
0.763	0.48141	0.784
0.764	0.4806	0.78373
0.765	0.47951	0.78413
0.766	0.47978	0.78547
0.767	0.481	0.7856
0.768	0.48195	0.78453
0.769	0.48182	0.78307
0.77	0.48141	0.78413
0.771	0.48223	0.7868
0.772	0.48345	0.78827
0.773	0.48467	0.78747
0.774	0.4848	0.7864
0.775	0.48399	0.78747
0.776	0.48345	0.79013
0.777	0.48399	0.79187
0.778	0.48521	0.79187
0.779	0.48562	0.79187
0.78	0.48562	0.79253
0.781	0.48548	0.79453
0.782	0.48643	0.7956
0.783	0.48765	0.79587
0.784	0.48847	0.79493
0.785	0.48806	0.79293
0.786	0.48711	0.79373
0.787	0.48711	0.796
0.788	0.48847	0.7964
0.789	0.48996	0.79493
0.79	0.49009	0.7944
0.791	0.48969	0.7968
0.792	0.48955	0.79973
0.793	0.49009	0.8
0.794	0.49091	0.7996
0.795	0.49077	0.79973
0.796	0.48996	0.8016
0.797	0.48928	0.80347
0.798	0.49037	0.80373
0.799	0.49132	0.802
0.8	0.49091	0.8012
0.801	0.49009	0.8024
0.802	0.49037	0.8044
0.803	0.49172	0.8048
0.804	0.49335	0.80373
0.805	0.49376	0.80267
0.806	0.49362	0.80373
0.807	0.49417	0.8064
0.808	0.49525	0.80827
0.809	0.4962	0.80867
0.81	0.49661	0.80893
0.811	0.49607	0.81
0.812	0.49525	0.81053
0.813	0.49579	0.81227
0.814	0.49688	0.8128
0.815	0.49688	0.81227
0.816	0.49539	0.81187
0.817	0.49457	0.81307
0.818	0.49525	0.81453
0.819	0.49688	0.81453
0.82	0.49701	0.81333
0.821	0.4962	0.8124
0.822	0.49607	0.81373
0.823	0.49783	0.8164
0.824	0.49946	0.81747
0.825	0.50014	0.81613
0.826	0.50014	0.81493
0.827	0.49973	0.8156
0.828	0.49986	0.8176
0.829	0.50054	0.81907
0.83	0.50136	0.81867
0.831	0.50136	0.81827
0.832	0.50027	0.82
0.833	0.50014	0.82187
0.834	0.50068	0.82347
0.835	0.5019	0.82267
0.836	0.50217	0.82133
0.837	0.50109	0.82133
0.838	0.50095	0.82307
0.839	0.50258	0.8252
0.84	0.50421	0.82493
0.841	0.50461	0.82307
0.842	0.50461	0.8224
0.843	0.50434	0.82427
0.844	0.50393	0.8264
0.845	0.50393	0.82707
0.846	0.50461	0.8256
0.847	0.50393	0.8252
0.848	0.50271	0.82707
0.849	0.50393	0.82827
0.85	0.50597	0.82867
0.851	0.50746	0.8276
0.852	0.50787	0.8264
0.853	0.50787	0.8272
0.854	0.50746	0.83053
0.855	0.5076	0.8324
0.856	0.50801	0.8324
0.857	0.50801	0.83227
0.858	0.50706	0.83267
0.859	0.50556	0.83413
0.86	0.50583	0.83467
0.861	0.5076	0.83427
0.862	0.50882	0.8332
0.863	0.50868	0.8332
0.864	0.50841	0.83493
0.865	0.50963	0.83653
0.866	0.51072	0.8376
0.867	0.51153	0.83693
0.868	0.51167	0.83653
0.869	0.51113	0.83747
0.87	0.51113	0.83947
0.871	0.51208	0.84133
0.872	0.51235	0.8408
0.873	0.51113	0.83933
0.874	0.51004	0.83907
0.875	0.51072	0.84133
0.876	0.51208	0.84267
0.877	0.51275	0.84267
0.878	0.51248	0.8416
0.879	0.51208	0.84053
0.88	0.51248	0.8416
0.881	0.51357	0.84387
0.882	0.51452	0.84573
0.883	0.51479	0.84507
0.884	0.51411	0.8432
0.885	0.51357	0.8436
0.886	0.51438	0.846
0.887	0.51601	0.84733
0.888	0.51615	0.84653
0.889	0.51533	0.84467
0.89	0.51479	0.84547
0.891	0.51493	0.8488
0.892	0.51615	0.85027
0.893	0.51682	0.84947
0.894	0.51601	0.8488
0.895	0.51574	0.84907
0.896	0.51696	0.85027
0.897	0.51818	0.85173
0.898	0.51859	0.8516
0.899	0.51818	0.85027
0.9	0.51723	0.85067
0.901	0.51655	0.85307
0.902	0.51764	0.85427
0.903	0.51859	0.854
0.904	0.519	0.85253
0.905	0.51805	0.8528
0.906	0.51696	0.854
0.907	0.51737	0.85587
0.908	0.51886	0.8564
0.909	0.51967	0.85533
0.91	0.519	0.85387
0.911	0.51859	0.85347
0.912	0.52008	0.85547
0.913	0.52171	0.85653
0.914	0.52225	0.85587
0.915	0.52185	0.85547
0.916	0.52103	0.8564
0.917	0.52103	0.85867
0.918	0.52212	0.86067
0.919	0.52225	0.86107
0.92	0.52144	0.85987
0.921	0.52008	0.86027
0.922	0.5209	0.8624
0.923	0.52266	0.8636
0.924	0.52388	0.86347
0.925	0.52374	0.8628
0.926	0.52307	0.86213
0.927	0.52347	0.8624
0.928	0.52429	0.86387
0.929	0.52497	0.86427
0.93	0.52429	0.86213
0.931	0.52334	0.86213
0.932	0.52334	0.86427
0.933	0.52497	0.86587
0.934	0.52592	0.86653
0.935	0.52619	0.86613
0.936	0.52578	0.86467
0.937	0.52551	0.86387
0.938	0.52619	0.86533
0.939	0.52714	0.8668
0.94	0.52754	0.86587
0.941	0.527	0.86427
0.942	0.52551	0.86533
0.943	0.52592	0.86813
0.944	0.52754	0.87053
0.945	0.52754	0.87093
0.946	0.52632	0.87147
0.947	0.52578	0.87293
0.948	0.527	0.87467
0.949	0.52904	0.8752
0.95	0.52985	0.8748
0.951	0.52904	0.872
0.952	0.52836	0.87027
0.953	0.52917	0.87253
0.954	0.53039	0.87507
0.955	0.53121	0.87573
0.956	0.5308	0.8744
0.957	0.53066	0.874
0.958	0.53107	0.8748
0.959	0.53202	0.87667
0.96	0.53284	0.87667
0.961	0.53229	0.874
0.962	0.5308	0.87253
0.963	0.52958	0.874
0.964	0.52999	0.87653
0.965	0.53121	0.87733
0.966	0.53148	0.87693
0.967	0.53026	0.87667
0.968	0.53066	0.878
0.969	0.53284	0.87987
0.97	0.53474	0.88107
0.971	0.53528	0.88
0.972	0.53487	0.878
0.973	0.53406	0.878
0.974	0.53392	0.88067
0.975	0.53446	0.8828
0.976	0.53487	0.88213
0.977	0.53365	0.88093
0.978	0.5327	0.88187
0.979	0.53324	0.8848
0.98	0.53514	0.88613
0.981	0.53569	0.88507
0.982	0.53555	0.88333
0.983	0.53487	0.8836
0.984	0.53487	0.88467
0.985	0.53555	0.8856
0.986	0.53677	0.8852
0.987	0.5365	0.884
0.988	0.53514	0.88427
0.989	0.53474	0.88667
0.99	0.53636	0.8888
0.991	0.53799	0.88813
0.992	0.53799	0.88627
0.993	0.53731	0.88627
0.994	0.53691	0.888
0.995	0.53758	0.8896
0.996	0.53813	0.8892
0.997	0.53772	0.88667
0.998	0.53636	0.88693
0.999	0.53636	0.88947
1	0.5384	0.8908
1.001	0.53976	0.8908
1.002	0.54016	0.8904
1.003	0.54016	0.89067
1.004	0.53976	0.89147
1.005	0.53962	0.89333
1.006	0.54016	0.89413
1.007	0.54043	0.89227
1.008	0.53894	0.89027
1.009	0.53813	0.88987
1.01	0.53894	0.89213
1.011	0.54043	0.894
1.012	0.54125	0.89333
1.013	0.54084	0.8928
1.014	0.54016	0.8936
1.015	0.54003	0.89627
1.016	0.54166	0.8984
1.017	0.5422	0.89853
1.018	0.54166	0.89653
1.019	0.54125	0.8952
1.02	0.54084	0.89653
1.021	0.54179	0.8992
1.022	0.54328	0.90027
1.023	0.54342	0.89933
1.024	0.54247	0.8992
1.025	0.5422	0.8996
1.026	0.54328	0.9012
1.027	0.5445	0.90253
1.028	0.54491	0.90067
1.029	0.54423	0.8984
1.03	0.54342	0.89773
1.031	0.54301	0.8996
1.032	0.54423	0.9012
1.033	0.54505	0.90067
1.034	0.5445	0.89893
1.035	0.54342	0.8996
1.036	0.54423	0.90333
1.037	0.54613	0.9064
1.038	0.54668	0.90667
1.039	0.54627	0.90507
1.04	0.54532	0.90373
1.041	0.54532	0.9044
1.042	0.54613	0.906
1.043	0.54708	0.90547
1.044	0.54708	0.9048
1.045	0.54613	0.90507
1.046	0.54627	0.90627
1.047	0.54749	0.90813
1.048	0.54898	0.90933
1.049	0.54912	0.90853
1.05	0.5483	0.90667
1.051	0.54668	0.90587
1.052	0.54586	0.90787
1.053	0.54708	0.90933
1.054	0.5479	0.90707
1.055	0.54668	0.9056
1.056	0.54627	0.90707
1.057	0.54776	0.91027
1.058	0.5498	0.91227
1.059	0.55061	0.91147
1.06	0.55034	0.91107
1.061	0.54993	0.9116
1.062	0.5498	0.91253
1.063	0.5502	0.91373
1.064	0.55061	0.9136
1.065	0.5502	0.91293
1.066	0.54898	0.91213
1.067	0.54912	0.91213
1.068	0.55102	0.91333
1.069	0.55237	0.914
1.07	0.55265	0.91267
1.071	0.55183	0.91267
1.072	0.55061	0.91547
1.073	0.55115	0.91733
1.074	0.55305	0.91853
1.075	0.55305	0.91813
1.076	0.55224	0.91667
1.077	0.55237	0.916
1.078	0.55319	0.91787
1.079	0.554	0.92
1.08	0.55482	0.9196
1.081	0.55387	0.91747
1.082	0.55224	0.9164
1.083	0.55183	0.91853
1.084	0.55319	0.9204
1.085	0.55441	0.92
1.086	0.5536	0.91813
1.087	0.55346	0.91787
1.088	0.554	0.92
1.089	0.5559	0.92187
1.09	0.55645	0.92147
1.091	0.55604	0.91933
1.092	0.55509	0.9192
1.093	0.55441	0.9212
1.094	0.55482	0.92347
1.095	0.55563	0.9244
1.096	0.5559	0.92267
1.097	0.55563	0.92293
1.098	0.55522	0.92373
1.099	0.55631	0.92493
1.1	0.55794	0.9256
1.101	0.55875	0.92307
1.102	0.55794	0.92
1.103	0.55672	0.92187
1.104	0.55645	0.9252
1.105	0.55726	0.926
1.106	0.55834	0.9256
1.107	0.55794	0.9256
1.108	0.55712	0.9272
1.109	0.55631	0.9296
1.11	0.55753	0.93013
1.111	0.55875	0.9296
1.112	0.55848	0.92813
1.113	0.55753	0.92747
1.114	0.55794	0.9292
1.115	0.55957	0.93147
1.116	0.56119	0.9304
1.117	0.56119	0.92787
1.118	0.5597	0.9268
1.119	0.55916	0.92827
1.12	0.55929	0.93013
1.121	0.56038	0.93013
1.122	0.56052	0.92773
1.123	0.56011	0.9268
1.124	0.5597	0.92973
1.125	0.56038	0.93307
1.126	0.56214	0.93347
1.127	0.56323	0.93293
1.128	0.56242	0.932
1.129	0.56079	0.93333
1.13	0.56079	0.93533
1.131	0.56242	0.93627
1.132	0.56255	0.9348
1.133	0.5616	0.9324
1.134	0.56092	0.93107
1.135	0.56201	0.932
1.136	0.56364	0.9352
1.137	0.56418	0.9352
1.138	0.56377	0.9344
1.139	0.56255	0.93387
1.14	0.56201	0.9372
1.141	0.56282	0.94
1.142	0.56404	0.9404
1.143	0.56418	0.94
1.144	0.56336	0.93813
1.145	0.56364	0.93787
1.146	0.56486	0.94
1.147	0.56567	0.94147
1.148	0.5654	0.94147
1.149	0.56445	0.94013
1.15	0.56364	0.93907
1.151	0.56445	0.93973
1.152	0.56567	0.9416
1.153	0.56567	0.9428
1.154	0.56459	0.94187
1.155	0.56418	0.94
1.156	0.56526	0.94
1.157	0.5673	0.94187
1.158	0.56825	0.9424
1.159	0.56771	0.94147
1.16	0.5673	0.93907
1.161	0.56811	0.93933
1.162	0.56906	0.9416
1.163	0.56974	0.94347
1.164	0.56825	0.9428
1.165	0.56662	0.94187
1.166	0.56662	0.9428
1.167	0.56825	0.9456
1.168	0.56934	0.94787
1.169	0.56893	0.94787
1.17	0.56784	0.946
1.171	0.56811	0.94427
1.172	0.56947	0.94573
1.173	0.57028	0.94827
1.174	0.57028	0.948
1.175	0.56866	0.9472
1.176	0.56811	0.9464
1.177	0.56974	0.9468
1.178	0.57178	0.948
1.179	0.57191	0.94867
1.18	0.57178	0.9476
1.181	0.57178	0.94613
1.182	0.57232	0.94827
1.183	0.57341	0.9512
1.184	0.57354	0.95187
1.185	0.57259	0.9512
1.186	0.5711	0.94973
1.187	0.57178	0.94947
1.188	0.57313	0.952
1.189	0.57354	0.95347
1.19	0.573	0.9524
1.191	0.57191	0.9512
1.192	0.57191	0.9528
1.193	0.57313	0.9552
1.194	0.57422	0.9564
1.195	0.57422	0.95533
1.196	0.57259	0.95267
1.197	0.57273	0.9508
1.198	0.57463	0.95187
1.199	0.57639	0.95427
1.2	0.57639	0.95533
1.201	0.57558	0.95373
1.202	0.57585	0.9528
1.203	0.57666	0.9556
1.204	0.57761	0.9584
1.205	0.57761	0.95893
1.206	0.5772	0.95867
1.207	0.57626	0.95747
1.208	0.57639	0.9576
1.209	0.57761	0.95987
1.21	0.57883	0.9608
1.211	0.57883	0.9584
1.212	0.57788	0.956
1.213	0.57748	0.95613
1.214	0.57843	0.958
1.215	0.57951	0.95947
1.216	0.5791	0.96013
1.217	0.57802	0.9584
1.218	0.57802	0.9584
1.219	0.57992	0.95987
1.22	0.58168	0.96173
1.221	0.58155	0.96093
1.222	0.58046	0.958
1.223	0.58087	0.95787
1.224	0.58195	0.9612
1.225	0.5829	0.96387
1.226	0.5829	0.9636
1.227	0.58277	0.9628
1.228	0.58155	0.962
1.229	0.58168	0.9628
1.23	0.5829	0.96467
1.231	0.58372	0.966
1.232	0.58331	0.96493
1.233	0.58209	0.9636
1.234	0.5825	0.96427
1.235	0.58372	0.96653
1.236	0.5848	0.9688
1.237	0.58372	0.96867
1.238	0.58195	0.9668
1.239	0.58209	0.966
1.24	0.58412	0.9664
1.241	0.58562	0.968
1.242	0.58535	0.96653
1.243	0.58453	0.96427
1.244	0.5848	0.96427
1.245	0.58643	0.96653
1.246	0.58779	0.9688
1.247	0.58847	0.9684
1.248	0.58765	0.9676
1.249	0.58657	0.9684
1.25	0.58697	0.97093
1.251	0.5882	0.9732
1.252	0.5882	0.9732
1.253	0.58684	0.9712
1.254	0.5848	0.96827
1.255	0.58535	0.9688
1.256	0.58738	0.972
1.257	0.58779	0.974
1.258	0.58643	0.97387
1.259	0.58616	0.97267
1.26	0.58779	0.97173
1.261	0.58982	0.9728
1.262	0.5905	0.97507
1.263	0.58969	0.97453
1.264	0.58901	0.97133
1.265	0.58982	0.97013
1.266	0.59227	0.97307
1.267	0.59335	0.97547
1.268	0.59294	0.97467
1.269	0.59213	0.9732
1.27	0.59227	0.97427
1.271	0.59349	0.9764
1.272	0.5943	0.978
1.273	0.59294	0.9784
1.274	0.59186	0.97693
1.275	0.59267	0.976
1.276	0.59457	0.97787
1.277	0.59539	0.98093
1.278	0.59539	0.9816
1.279	0.59471	0.9788
1.28	0.59498	0.9764
1.281	0.59593	0.97653
1.282	0.59715	0.97987
1.283	0.59701	0.98093
1.284	0.5962	0.97973
1.285	0.59661	0.97733
1.286	0.59824	0.97787
1.287	0.59986	0.98173
1.288	0.60068	0.9828
1.289	0.60041	0.98253
1.29	0.59959	0.98253
1.291	0.60027	0.98307
1.292	0.60149	0.98467
1.293	0.60271	0.9864
1.294	0.60244	0.98493
1.295	0.60109	0.9832
1.296	0.60027	0.98387
1.297	0.60109	0.98587
1.298	0.60285	0.98773
1.299	0.60326	0.9864

## Sheet: Fig. 2d
Mott-Schottky curves of BVO-ΔOv and BVO photoanodes
BVO-ΔOv		BVO
Potential (V vs RHE)	1/Cs2 (F-2cm4)	Potential (V vs RHE)	1/Cs2 (F-2cm4)
0.008	31785900	0.008	70993300
0.058	29429600	0.058	64479500
0.108	26254700	0.108	57800300
0.158	23626100	0.158	52301000
0.208	23333900	0.208	51576500
0.258	27869200	0.258	60604100
0.308	53765200	0.308	106052000
0.358	121595000	0.358	221746000
0.408	224939000	0.408	396965000
0.458	337532000	0.458	577292000
0.508	416734000	0.508	695073000
0.558	406790000	0.558	695736000
0.608	305544000	0.608	584257000

## Sheet: Fig. 2f
PL spectra of BVO-ΔOv and BVO photoanodes
	BVO-ΔOv	BVO
Wavelength (nm)	Intensity (arb. units)	Intensity (arb. units)
395	1377	2572
396	1350	2592
397	1357	2452
398	1372	2379
399	1398	2352
400	1354	2288
401	1375	2319
402	1377	2265
403	1375	2140
404	1392	2170
405	1380	2023
406	1392	2012
407	1384	1841
408	1428	1882
409	1432	1836
410	1415	2003
411	1483	2029
412	1455	2020
413	1485	2047
414	1510	2125
415	1479	2253
416	1537	2283
417	1517	2394
418	1525	2399
419	1500	2521
420	1506	2607
421	1567	2595
422	1525	2714
423	1587	2800
424	1539	2783
425	1487	2959
426	1591	3000
427	1561	3086
428	1573	3101
429	1617	3163
430	1644	3262
431	1610	3371
432	1627	3335
433	1676	3387
434	1709	3454
435	1690	3414
436	1698	3570
437	1720	3547
438	1672	3650
439	1651	3619
440	1685	3519
441	1608	3543
442	1612	3487
443	1648	3438
444	1594	3562
445	1560	3470
446	1554	3492
447	1545	3464
448	1516	3405
449	1537	3342
450	1506	3346
451	1498	3343
452	1480	3318
453	1461	3193
454	1451	3274
455	1464	3374
456	1466	3411
457	1411	3313
458	1446	3268
459	1476	3315
460	1422	3382
461	1466	3403
462	1477	3549
463	1475	3457
464	1458	3592
465	1505	3639
466	1464	3639
467	1493	3660
468	1498	3651
469	1515	3678
470	1537	3803
471	1488	3816
472	1541	3831
473	1532	3764
474	1547	3911
475	1539	3884
476	1532	4073
477	1591	3994
478	1558	3923
479	1512	4146
480	1572	4128
481	1609	4124
482	1610	4195
483	1614	4193
484	1609	4338
485	1674	4316
486	1725	4350
487	1744	4360
488	1715	4498
489	1761	4524
490	1789	4640
491	1827	4564
492	1835	4639
493	1840	4564
494	1771	4767
495	1880	4644
496	1916	4975
497	1880	4588
498	1914	4677
499	1913	4852
500	1960	4636
501	1958	4748
502	2038	4726
503	2035	4757
504	1993	4763
505	2005	4611
506	1981	4789
507	2067	4576
508	2025	4663
509	2044	4622
510	2054	4583
511	2047	4462
512	2038	4599
513	2083	4471
514	2033	4461
515	2019	4554
516	2050	4436
517	2023	4405
518	2038	4359
519	2016	4322
520	2020	4225
521	1942	4199
522	2037	4266
523	1940	4341
524	2003	4059
525	1971	3896
526	1900	4054
527	1957	3758
528	1978	3876
529	1932	3898
530	1894	3849
531	1862	3747
532	1922	3743
533	1946	3721
534	1923	3664
535	1893	3646
536	1914	3603
537	1876	3490
538	1815	3494
539	1880	3471
540	1916	3468
541	1860	3417
542	1867	3471
543	1779	3398
544	1858	3387
545	1844	3345
546	1789	3395
547	1790	3297
548	1812	3256
549	1768	3256
550	1792	3219
551	1755	3057
552	1785	3189
553	1730	3132
554	1752	3097
555	1759	3122
556	1660	2944
557	1738	2890
558	1666	2982
559	1711	2883
560	1692	2841
561	1668	2914
562	1676	2894
563	1714	2880
564	1651	2892
565	1623	2876
566	1659	2778
567	1617	2760
568	1626	2762
569	1615	2775
570	1571	2676
571	1581	2721
572	1548	2709
573	1555	2660
574	1540	2537
575	1575	2635
576	1563	2563
577	1537	2624
578	1569	2625
579	1516	2595
580	1499	2577
581	1507	2587
582	1513	2578
583	1514	2495
584	1504	2568
585	1523	2397
586	1471	2501
587	1490	2429
588	1475	2415
589	1461	2329
590	1478	2379
591	1483	2440
592	1487	2371
593	1458	2407
594	1471	2338
595	1395	2383
596	1449	2332
597	1468	2334
598	1481	2276
599	1465	2424
600	1438	2306
601	1459	2440
602	1488	2350
603	1440	2305
604	1472	2232
605	1439	2297
606	1412	2226
607	1392	2205
608	1424	2107
609	1422	2214
610	1417	2149
611	1444	2089
612	1400	2233
613	1437	2215
614	1461	2200
615	1394	2146
616	1414	2163
617	1407	2199
618	1376	2121
619	1397	2073
620	1389	2180
621	1414	2173
622	1387	2112
623	1372	2119
624	1388	2142
625	1427	2062
626	1435	2123
627	1412	2127
628	1437	2086
629	1414	2080
630	1430	2056
631	1377	2109
632	1438	2084
633	1417	1997
634	1460	2050
635	1415	2136
636	1436	2079
637	1430	2059
638	1427	2114
639	1401	2015
640	1419	1997
641	1401	2038
642	1395	1930
643	1379	1975
644	1432	2010
645	1457	2016
646	1416	1947
647	1444	2004
648	1412	1995
649	1426	1989
650	1401	1898
651	1446	1984
652	1438	1877
653	1415	1971
654	1403	1934
655	1411	1980
656	1437	2005
657	1441	1979
658	1434	1941
659	1438	1894
660	1435	1915
661	1426	1892
662	1420	1840
663	1396	1896
664	1447	1783
665	1402	1883
666	1393	1811
667	1407	1771
668	1362	1728
669	1423	1823
670	1403	1813
671	1347	1762
672	1362	1761
673	1441	1697
674	1407	1745
675	1433	1742
676	1369	1715
677	1365	1728
678	1387	1766
679	1427	1784
680	1452	1726
681	1371	1686
682	1400	1707
683	1371	1665
684	1387	1734
685	1432	1664
686	1357	1800
687	1381	1646
688	1371	1704
689	1426	1608
690	1357	1656
691	1366	1571
692	1339	1574
693	1375	1639
694	1354	1556
695	1353	1554
696	1363	1494
697	1305	1430
698	1370	1530
699	1346	1484
700	1312	1375

## Sheet: Fig. 2g
Time-resolved fluorescence emission spectra and fitcurvess of BVO-ΔOv and BVO photoanodes
BVO-ΔOv		BVO-ΔOv-Fit		BVO		BVO-Fit
Time (ns)	Intensity (arb. units)	Time (ns)	Intensity (arb. units)	Time (ns)	Intensity (arb. units)	Time (ns)	Intensity (arb. units)
0	2	0		0	1	0
0.24414	1	0.24414		0.24414	0	0.24414
0.48828	0	0.48828		0.48828	0	0.48828
0.73242	1	0.73242		0.73242	0	0.73242
0.97656	0	0.97656		0.97656	0	0.97656
1.2207	0	1.2207		1.2207	0	1.2207
1.46484	1	1.46484		1.46484	2	1.46484
1.70898	2	1.70898		1.70898	2	1.70898
1.95313	0	1.95313		1.95313	0	1.95313
2.19727	0	2.19727		2.19727	0	2.19727
2.44141	0	2.44141		2.44141	0	2.44141
2.68555	1	2.68555		2.68555	0	2.68555
2.92969	1	2.92969		2.92969	0	2.92969
3.17383	1	3.17383		3.17383	1	3.17383
3.41797	1	3.41797		3.41797	3	3.41797
3.66211	15	3.66211		3.66211	16	3.66211
3.90625	30	3.90625		3.90625	38	3.90625
4.15039	67	4.15039		4.15039	90	4.15039
4.39453	126	4.39453		4.39453	138	4.39453
4.63867	211	4.63867		4.63867	209	4.63867
4.88281	248	4.88281		4.88281	236	4.88281
5.12695	300	5.12695		5.12695	300	5.12695
5.37109	297	5.37109	243.773	5.37109	275	5.37109	228.912
5.61523	248	5.61523	226.889	5.61523	269	5.61523	214.243
5.85938	244	5.85938	211.47	5.85938	231	5.85938	200.636
6.10352	203	6.10352	197.387	6.10352	187	6.10352	188.012
6.34766	172	6.34766	184.523	6.34766	170	6.34766	176.3
6.5918	177	6.5918	172.769	6.5918	149	6.5918	165.432
6.83594	165	6.83594	162.029	6.83594	142	6.83594	155.348
7.08008	147	7.08008	152.214	7.08008	147	7.08008	145.99
7.32422	104	7.32422	143.242	7.32422	126	7.32422	137.304
7.56836	111	7.56836	135.038	7.56836	119	7.56836	129.242
7.8125	94	7.8125	127.536	7.8125	102	7.8125	121.757
8.05664	124	8.05664	120.673	8.05664	92	8.05664	114.807
8.30078	101	8.30078	114.394	8.30078	99	8.30078	108.354
8.54492	95	8.54492	108.647	8.54492	100	8.54492	102.361
8.78906	96	8.78906	103.386	8.78906	90	8.78906	96.7948
9.0332	109	9.0332	98.567	9.0332	81	9.0332	91.6233
9.27734	99	9.27734	94.1522	9.27734	91	9.27734	86.8181
9.52148	94	9.52148	90.1057	9.52148	75	9.52148	82.3524
9.76563	95	9.76563	86.3954	9.76563	83	9.76563	78.2014
10.0098	75	10.0098	82.9916	10.0098	73	10.0098	74.3422
10.2539	72	10.2539	79.8675	10.2539	69	10.2539	70.7533
10.498	92	10.498	76.9986	10.498	75	10.498	67.4151
10.7422	98	10.7422	74.3624	10.7422	57	10.7422	64.3093
10.9863	81	10.9863	71.9386	10.9863	46	10.9863	61.4189
11.2305	65	11.2305	69.7086	11.2305	58	11.2305	58.7282
11.4746	61	11.4746	67.6554	11.4746	59	11.4746	56.2227
11.7188	55	11.7188	65.7636	11.7188	57	11.7188	53.8888
11.9629	62	11.9629	64.0189	11.9629	55	11.9629	51.7141
12.207	80	12.207	62.4087	12.207	55	12.207	49.6869
12.4512	93	12.4512	60.921	12.4512	50	12.4512	47.7966
12.6953	75	12.6953	59.5452	12.6953	60	12.6953	46.0331
12.9395	57	12.9395	58.2716	12.9395	47	12.9395	44.3872
13.1836	67	13.1836	57.0913	13.1836	54	13.1836	42.8505
13.4277	69	13.4277	55.996	13.4277	43	13.4277	41.4149
13.6719	65	13.6719	54.9785	13.6719	32	13.6719	40.0732
13.916	61	13.916	54.032	13.916	40	13.916	38.8186
14.1602	60	14.1602	53.1502	14.1602	39	14.1602	37.6446
14.4043	54	14.4043	52.3277	14.4043	44	14.4043	36.5456
14.6484	64	14.6484	51.5592	14.6484	47	14.6484	35.516
14.8926	56	14.8926	50.8401	14.8926	60	14.8926	34.5509
15.1367	52	15.1367	50.1662	15.1367	32	15.1367	33.6456
15.3809	55	15.3809	49.5335	15.3809	36	15.3809	32.7959
15.625	65	15.625	48.9385	15.625	35	15.625	31.9976
15.8691	60	15.8691	48.378	15.8691	43	15.8691	31.2471
16.1133	38	16.1133	47.849	16.1133	32	16.1133	30.541
16.3574	61	16.3574	47.3489	16.3574	31	16.3574	29.876
16.6016	58	16.6016	46.8751	16.6016	32	16.6016	29.2494
16.8457	47	16.8457	46.4255	16.8457	36	16.8457	28.6582
17.0898	57	17.0898	45.998	17.0898	35	17.0898	28.1
17.334	41	17.334	45.5907	17.334	28	17.334	27.5725
17.5781	51	17.5781	45.202	17.5781	24	17.5781	27.0734
17.8223	54	17.8223	44.8302	17.8223	34	17.8223	26.6008
18.0664	53	18.0664	44.4741	18.0664	37	18.0664	26.1527
18.3105	34	18.3105	44.1322	18.3105	22	18.3105	25.7275
18.5547	58	18.5547	43.8034	18.5547	35	18.5547	25.3235
18.7988	45	18.7988	43.4867	18.7988	22	18.7988	24.9393
19.043	42	19.043	43.1811	19.043	22	19.043	24.5734
19.2871	58	19.2871	42.8856	19.2871	28	19.2871	24.2246
19.5312	37	19.5312	42.5995	19.5312	26	19.5312	23.8917
19.7754	38	19.7754	42.322	19.7754	33	19.7754	23.5737
20.0195	50	20.0195	42.0524	20.0195	28	20.0195	23.2694
20.2637	53	20.2637	41.7902	20.2637	20	20.2637	22.9779
20.5078	68	20.5078	41.5347	20.5078	27	20.5078	22.6985
20.752	44	20.752	41.2854	20.752	23	20.752	22.4302
20.9961	46	20.9961	41.0419	20.9961	42	20.9961	22.1722
21.2402	35	21.2402	40.8038	21.2402	26	21.2402	21.924
21.4844	39	21.4844	40.5705	21.4844	26	21.4844	21.6849
21.7285	40	21.7285	40.3419	21.7285	12	21.7285	21.4541
21.9727	42	21.9727	40.1176	21.9727	31	21.9727	21.2313
22.2168	29	22.2168	39.8972	22.2168	26	22.2168	21.0159
22.4609	40	22.4609	39.6804	22.4609	26	22.4609	20.8074
22.7051	42	22.7051	39.4672	22.7051	17	22.7051	20.6053
22.9492	36	22.9492	39.2571	22.9492	26	22.9492	20.4093
23.1934	53	23.1934	39.05	23.1934	23	23.1934	20.2189
23.4375	40	23.4375	38.8458	23.4375	20	23.4375	20.0338
23.6816	52	23.6816	38.6442	23.6816	26	23.6816	19.8537
23.9258	46	23.9258	38.4451	23.9258	21	23.9258	19.6783
24.1699	37	24.1699	38.2483	24.1699	16	24.1699	19.5073
24.4141	40	24.4141	38.0538	24.4141	17	24.4141	19.3404
24.6582	41	24.6582	37.8613	24.6582	24	24.6582	19.1774
24.9023	42	24.9023	37.6707	24.9023	32	24.9023	19.0181
25.1465	40	25.1465	37.4821	25.1465	19	25.1465	18.8621
25.3906	42	25.3906	37.2953	25.3906	23	25.3906	18.7095
25.6348	40	25.6348	37.1101	25.6348	15	25.6348	18.5599
25.8789	48	25.8789	36.9266	25.8789	27	25.8789	18.4132
26.123	45	26.123	36.7446	26.123	10	26.123	18.2693
26.3672	35	26.3672	36.5641	26.3672	16	26.3672	18.1279
26.6113	36	26.6113	36.385	26.6113	24	26.6113	17.989
26.8555	37	26.8555	36.2072	26.8555	17	26.8555	17.8525
27.0996	46	27.0996	36.0308	27.0996	17	27.0996	17.7181
27.3438	42	27.3438	35.8557	27.3438	12	27.3438	17.5859
27.5879	25	27.5879	35.6818	27.5879	23	27.5879	17.4557
27.832	38	27.832	35.509	27.832	24	27.832	17.3274
28.0762	39	28.0762	35.3374	28.0762	21	28.0762	17.2009
28.3203	43	28.3203	35.167	28.3203	18	28.3203	17.0762
28.5645	42	28.5645	34.9976	28.5645	16	28.5645	16.9532
28.8086	33	28.8086	34.8293	28.8086	23	28.8086	16.8317
29.0527	36	29.0527	34.662	29.0527	9	29.0527	16.7118
29.2969	42	29.2969	34.4957	29.2969	17	29.2969	16.5934
29.541	32	29.541	34.3304	29.541	26	29.541	16.4764
29.7852	30	29.7852	34.1661	29.7852	21	29.7852	16.3607
30.0293	40	30.0293	34.0027	30.0293	18	30.0293	16.2463
30.2734	31	30.2734	33.8402	30.2734	19	30.2734	16.1333
30.5176	38	30.5176	33.6787	30.5176	12	30.5176	16.0214
30.7617	40	30.7617	33.518	30.7617	12	30.7617	15.9107
31.0059	30	31.0059	33.3583	31.0059	21	31.0059	15.8012
31.25	32	31.25	33.1994	31.25	17	31.25	15.6928
31.4941	30	31.4941	33.0413	31.4941	14	31.4941	15.5854
31.7383	45	31.7383	32.8841	31.7383	24	31.7383	15.4791
31.9824	30	31.9824	32.7278	31.9824	14	31.9824	15.3738
32.2266	35	32.2266	32.5722	32.2266	15	32.2266	15.2695
32.4707	36	32.4707	32.4175	32.4707	17	32.4707	15.1662
32.7148	38	32.7148	32.2636	32.7148	20	32.7148	15.0638
32.959	35	32.959	32.1104	32.959	17	32.959	14.9623
33.2031	41	33.2031	31.9581	33.2031	12	33.2031	14.8617
33.4473	33	33.4473	31.8065	33.4473	12	33.4473	14.762
33.6914	35	33.6914	31.6557	33.6914	19	33.6914	14.6631
33.9355	27	33.9355	31.5057	33.9355	19	33.9355	14.5651
34.1797	36	34.1797	31.3564	34.1797	18	34.1797	14.4679
34.4238	31	34.4238	31.2079	34.4238	13	34.4238	14.3715
34.668	35	34.668	31.0601	34.668	15	34.668	14.2759
34.9121	27	34.9121	30.913	34.9121	19	34.9121	14.181
35.1562	35	35.1562	30.7667	35.1562	14	35.1562	14.0869
35.4004	20	35.4004	30.6211	35.4004	18	35.4004	13.9936
35.6445	38	35.6445	30.4763	35.6445	13	35.6445	13.901
35.8887	26	35.8887	30.3321	35.8887	14	35.8887	13.8091
36.1328	32	36.1328	30.1887	36.1328	11	36.1328	13.718
36.377	34	36.377	30.046	36.377	9	36.377	13.6275
36.6211	25	36.6211	29.9039	36.6211	10	36.6211	13.5378
36.8652	31	36.8652	29.7626	36.8652	15	36.8652	13.4487
37.1094	32	37.1094	29.622	37.1094	10	37.1094	13.3603
37.3535	32	37.3535	29.4821	37.3535	13	37.3535	13.2726
37.5977	26	37.5977	29.3428	37.5977	12	37.5977	13.1855
37.8418	24	37.8418	29.2042	37.8418	13	37.8418	13.0991
38.0859	31	38.0859	29.0663	38.0859	14	38.0859	13.0133
38.3301	35	38.3301	28.9291	38.3301	9	38.3301	12.9281
38.5742	35	38.5742	28.7926	38.5742	9	38.5742	12.8436
38.8184	34	38.8184	28.6567	38.8184	11	38.8184	12.7597
39.0625	23	39.0625	28.5215	39.0625	11	39.0625	12.6764
39.3066	35	39.3066	28.3869	39.3066	15	39.3066	12.5937
39.5508	23	39.5508	28.253	39.5508	11	39.5508	12.5116
39.7949	29	39.7949	28.1197	39.7949	14	39.7949	12.4301
40.0391	23	40.0391	27.9871	40.0391	11	40.0391	12.3492
40.2832	23	40.2832	27.8552	40.2832	19	40.2832	12.2689
40.5273	24	40.5273	27.7239	40.5273	12	40.5273	12.1891
40.7715	25	40.7715	27.5932	40.7715	13	40.7715	12.1099
41.0156	23	41.0156	27.4631	41.0156	18	41.0156	12.0313
41.2598	31	41.2598	27.3337	41.2598	15	41.2598	11.9533
41.5039	30	41.5039	27.2049	41.5039	17	41.5039	11.8758
41.748	29	41.748	27.0768	41.748	13	41.748	11.7989
41.9922	27	41.9922	26.9492	41.9922	6	41.9922	11.7225
42.2363	27	42.2363	26.8223	42.2363	10	42.2363	11.6466
42.4805	23	42.4805	26.696	42.4805	18	42.4805	11.5713
42.7246	29	42.7246	26.5703	42.7246	10	42.7246	11.4965
42.9688	25	42.9688	26.4452	42.9688	10	42.9688	11.4223
43.2129	29	43.2129	26.3207	43.2129	12	43.2129	11.3485
43.457	22	43.457	26.1968	43.457	7	43.457	11.2753
43.7012	35	43.7012	26.0736	43.7012	10	43.7012	11.2026
43.9453	31	43.9453	25.9509	43.9453	8	43.9453	11.1304
44.1895	20	44.1895	25.8288	44.1895	12	44.1895	11.0587
44.4336	25	44.4336	25.7073	44.4336	11	44.4336	10.9876
44.6777	28	44.6777	25.5864	44.6777	14	44.6777	10.9169
44.9219	19	44.9219	25.4661	44.9219	10	44.9219	10.8467
45.166	27	45.166	25.3463	45.166	13	45.166	10.777
45.4102	35	45.4102	25.2272	45.4102	10	45.4102	10.7078
45.6543	20	45.6543	25.1086	45.6543	8	45.6543	10.6391
45.8984	31	45.8984	24.9906	45.8984	8	45.8984	10.5709
46.1426	25	46.1426	24.8731	46.1426	10	46.1426	10.5031
46.3867	26	46.3867	24.7563	46.3867	9	46.3867	10.4358
46.6309	19	46.6309	24.64	46.6309	16	46.6309	10.369
46.875	21	46.875	24.5242	46.875	10	46.875	10.3027
47.1191	31	47.1191	24.4091	47.1191	7	47.1191	10.2368
47.3633	17	47.3633	24.2944	47.3633	8	47.3633	10.1713
47.6074	17	47.6074	24.1804	47.6074	13	47.6074	10.1064
47.8516	24	47.8516	24.0669	47.8516	6	47.8516	10.0419
48.0957	29	48.0957	23.9539	48.0957	6	48.0957	9.97779
48.3398	30	48.3398	23.8415	48.3398	13	48.3398	9.91417
48.584	21	48.584	23.7296	48.584	8	48.584	9.85099
48.8281	37	48.8281	23.6183	48.8281	12	48.8281	9.78825
49.0723	19	49.0723	23.5075	49.0723	9	49.0723	9.72595
49.3164	14	49.3164	23.3972	49.3164	7	49.3164	9.66408
49.5605	23	49.5605	23.2875	49.5605	5	49.5605	9.60264
49.8047	27	49.8047	23.1783	49.8047	12	49.8047	9.54163
50.0488	21	50.0488	23.0696	50.0488	9	50.0488	9.48105
50.293	23	50.293	22.9615	50.293	13	50.293	9.42088
50.5371	20	50.5371	22.8539	50.5371	10	50.5371	9.36114
50.7812	34	50.7812	22.7468	50.7812	11	50.7812	9.30181
51.0254	20	51.0254	22.6402	51.0254	10	51.0254	9.24289
51.2695	21	51.2695	22.5341	51.2695	7	51.2695	9.18438
51.5137	15	51.5137	22.4286	51.5137	9	51.5137	9.12628
51.7578	21	51.7578	22.3236	51.7578	5	51.7578	9.06858
52.002	18	52.002	22.219	52.002	11	52.002	9.01129
52.2461	21	52.2461	22.115	52.2461	8	52.2461	8.95439
52.4902	19	52.4902	22.0115	52.4902	11	52.4902	8.89789
52.7344	22	52.7344	21.9085	52.7344	9	52.7344	8.84178
52.9785	25	52.9785	21.8059	52.9785	11	52.9785	8.78606
53.2227	17	53.2227	21.7039	53.2227	9	53.2227	8.73072
53.4668	28	53.4668	21.6024	53.4668	13	53.4668	8.67577
53.7109	23	53.7109	21.5013	53.7109	13	53.7109	8.62121
53.9551	19	53.9551	21.4008	53.9551	12	53.9551	8.56702
54.1992	20	54.1992	21.3007	54.1992	5	54.1992	8.51321
54.4434	21	54.4434	21.2011	54.4434	11	54.4434	8.45977
54.6875	21	54.6875	21.102	54.6875	4	54.6875	8.4067
54.9316	27	54.9316	21.0034	54.9316	9	54.9316	8.35401
55.1758	18	55.1758	20.9053	55.1758	4	55.1758	8.30168
55.4199	19	55.4199	20.8076	55.4199	11	55.4199	8.24971
55.6641	16	55.6641	20.7104	55.6641	7	55.6641	8.1981
55.9082	24	55.9082	20.6137	55.9082	7	55.9082	8.14685
56.1523	17	56.1523	20.5175	56.1523	9	56.1523	8.09596
56.3965	21	56.3965	20.4216	56.3965	10	56.3965	8.04542
56.6406	18	56.6406	20.3263	56.6406	9	56.6406	7.99523
56.8848	21	56.8848	20.2315	56.8848	4	56.8848	7.94539
57.1289	22	57.1289	20.137	57.1289	13	57.1289	7.89589
57.373	22	57.373	20.0431	57.373	10	57.373	7.84674
57.6172	23	57.6172	19.9496	57.6172	9	57.6172	7.79793
57.8613	19	57.8613	19.8566	57.8613	6	57.8613	7.74946
58.1055	15	58.1055	19.764	58.1055	9	58.1055	7.70133
58.3496	18	58.3496	19.6718	58.3496	8	58.3496	7.65353
58.5938	23	58.5938	19.5801	58.5938	6	58.5938	7.60606
58.8379	32	58.8379	19.4889	58.8379	7	58.8379	7.55892
59.082	15	59.082	19.3981	59.082	11	59.082	7.51211
59.3262	20	59.3262	19.3077	59.3262	7	59.3262	7.46563
59.5703	19	59.5703	19.2177	59.5703	10	59.5703	7.41946
59.8145	19	59.8145	19.1282	59.8145	6	59.8145	7.37362
60.0586	26	60.0586	19.0392	60.0586	8	60.0586	7.32809
60.3027	16	60.3027	18.9505	60.3027	5	60.3027	7.28289
60.5469	15	60.5469	18.8623	60.5469	7	60.5469	7.23799
60.791	13	60.791	18.7745	60.791	8	60.791	7.19341
61.0352	19	61.0352	18.6872	61.0352	4	61.0352	7.14913
61.2793	15	61.2793	18.6002	61.2793	7	61.2793	7.10517
61.5234	21	61.5234	18.5137	61.5234	19	61.5234	7.06151
61.7676	11	61.7676	18.4276	61.7676	10	61.7676	7.01815
62.0117	23	62.0117	18.342	62.0117	4	62.0117	6.97509
62.2559	15	62.2559	18.2567	62.2559	10	62.2559	6.93233
62.5	13	62.5	18.1718	62.5	13	62.5	6.88987
62.7441	20	62.7441	18.0874	62.7441	4	62.7441	6.84771
62.9883	22	62.9883	18.0034	62.9883	9	62.9883	6.80583
63.2324	18	63.2324	17.9197	63.2324	7	63.2324	6.76425
63.4766	12	63.4766	17.8365	63.4766	9	63.4766	6.72296
63.7207	11	63.7207	17.7537	63.7207	2	63.7207	6.68195
63.9648	21	63.9648	17.6713	63.9648	8	63.9648	6.64122
64.209	11	64.209	17.5892	64.209	4	64.209	6.60078
64.4531	20	64.4531	17.5076	64.4531	12	64.4531	6.56062
64.6973	14	64.6973	17.4264	64.6973	20	64.6973	6.52074
64.9414	16	64.9414	17.3456	64.9414	13	64.9414	6.48114
65.1856	15	65.1856	17.2651	65.1856	6	65.1856	6.44181
65.4297	18	65.4297	17.1851	65.4297	6	65.4297	6.40275
65.6738	15	65.6738	17.1054	65.6738	8	65.6738	6.36397
65.918	12	65.918	17.0261	65.918	8	65.918	6.32545
66.1621	20	66.1621	16.9472	66.1621	8	66.1621	6.2872
66.4062	27	66.4062	16.8687	66.4062	6	66.4062	6.24922
66.6504	14	66.6504	16.7905	66.6504	10	66.6504	6.2115
66.8945	14	66.8945	16.7128	66.8945	7	66.8945	6.17404
67.1387	19	67.1387	16.6354	67.1387	9	67.1387	6.13685
67.3828	14	67.3828	16.5584	67.3828	3	67.3828	6.09991
67.6269	15	67.6269	16.4818	67.6269	6	67.6269	6.06322
67.8711	24	67.8711	16.4055	67.8711	6	67.8711	6.0268
68.1152	7	68.1152	16.3296	68.1152	5	68.1152	5.99062
68.3594	19	68.3594	16.2541	68.3594	10	68.3594	5.9547
68.6035	13	68.6035	16.1789	68.6035	7	68.6035	5.91902
68.8477	14	68.8477	16.1041	68.8477	5	68.8477	5.88359
69.0918	10	69.0918	16.0297	69.0918	8	69.0918	5.84841
69.3359	17	69.3359	15.9556	69.3359	10	69.3359	5.81348
69.5801	24	69.5801	15.8819	69.5801	6	69.5801	5.77878
69.8242	10	69.8242	15.8085	69.8242	9	69.8242	5.74433
70.0684	27	70.0684	15.7355	70.0684	11	70.0684	5.71011
70.3125	21	70.3125	15.6628	70.3125	0	70.3125	5.67614
70.5566	13	70.5566	15.5905	70.5566	7	70.5566	5.64239
70.8008	16	70.8008	15.5186	70.8008	5	70.8008	5.60889
71.0449	11	71.0449	15.447	71.0449	8	71.0449	5.57561
71.2891	17	71.2891	15.3757	71.2891	4	71.2891	5.54257
71.5332	22	71.5332	15.3048	71.5332	4	71.5332	5.50976
71.7773	10	71.7773	15.2342	71.7773	9	71.7773	5.47717
72.0215	15	72.0215	15.164	72.0215	5	72.0215	5.44481
72.2656	14	72.2656	15.0941	72.2656	4	72.2656	5.41267
72.5098	18	72.5098	15.0246	72.5098	11	72.5098	5.38076
72.7539	10	72.7539	14.9553	72.7539	15	72.7539	5.34907
72.9981	9	72.9981	14.8865	72.9981	1	72.9981	5.3176
73.2422	15	73.2422	14.8179	73.2422	6	73.2422	5.28635
73.4863	12	73.4863	14.7497	73.4863	5	73.4863	5.25531
73.7305	12	73.7305	14.6818	73.7305	5	73.7305	5.22449
73.9746	9	73.9746	14.6143	73.9746	6	73.9746	5.19388
74.2188	10	74.2188	14.547	74.2188	9	74.2188	5.16349
74.4629	12	74.4629	14.4801	74.4629	6	74.4629	5.13331
74.707	17	74.707	14.4135	74.707	3	74.707	5.10333
74.9512	15	74.9512	14.3473	74.9512	7	74.9512	5.07357
75.1953	15	75.1953	14.2813	75.1953	5	75.1953	5.04401
75.4394	17	75.4394	14.2157	75.4394	4	75.4394	5.01466
75.6836	14	75.6836	14.1504	75.6836	4	75.6836	4.98551
75.9277	2	75.9277	14.0854	75.9277	1	75.9277	4.95656
76.1719	10	76.1719	14.0208	76.1719	9	76.1719	4.92781
76.416	21	76.416	13.9564	76.416	5	76.416	4.89927
76.6602	18	76.6602	13.8924	76.6602	4	76.6602	4.87092
76.9043	12	76.9043	13.8286	76.9043	4	76.9043	4.84276
77.1484	15	77.1484	13.7652	77.1484	8	77.1484	4.81481
77.3926	21	77.3926	13.7021	77.3926	11	77.3926	4.78705
77.6367	14	77.6367	13.6393	77.6367	9	77.6367	4.75948
77.8809	15	77.8809	13.5767	77.8809	6	77.8809	4.7321
78.125	25	78.125	13.5145	78.125	8	78.125	4.70491
78.3691	16	78.3691	13.4526	78.3691	2	78.3691	4.67791
78.6133	13	78.6133	13.391	78.6133	5	78.6133	4.6511
78.8574	12	78.8574	13.3297	78.8574	8	78.8574	4.62447
79.1016	12	79.1016	13.2687	79.1016	10	79.1016	4.59803
79.3457	18	79.3457	13.208	79.3457	7	79.3457	4.57177
79.5898	13	79.5898	13.1475	79.5898	6	79.5898	4.5457
79.834	15	79.834	13.0874	79.834	10	79.834	4.5198
80.0781	6	80.0781	13.0275	80.0781	7	80.0781	4.49409
80.3223	17	80.3223	12.968	80.3223	6	80.3223	4.46855
80.5664	11	80.5664	12.9087	80.5664	12	80.5664	4.44319
80.8106	15	80.8106	12.8498	80.8106	1	80.8106	4.41801
81.0547	8	81.0547	12.7911	81.0547	9	81.0547	4.393
81.2988	17	81.2988	12.7326	81.2988	8	81.2988	4.36816
81.543	14	81.543	12.6745	81.543	6	81.543	4.3435
81.7871	11	81.7871	12.6167	81.7871	6	81.7871	4.31901
82.0312	14	82.0312	12.5591	82.0312	5	82.0312	4.29469
82.2754	13	82.2754	12.5018	82.2754	9	82.2754	4.27054
82.5195	6	82.5195	12.4448	82.5195	1	82.5195	4.24655
82.7637	9	82.7637	12.3881	82.7637	11	82.7637	4.22273
83.0078	8	83.0078	12.3316	83.0078	10	83.0078	4.19908
83.2519	12	83.2519	12.2754	83.2519	6	83.2519	4.17559
83.4961	10	83.4961	12.2195	83.4961	7	83.4961	4.15227
83.7402	13	83.7402	12.1639	83.7402	8	83.7402	4.1291
83.9844	10	83.9844	12.1085	83.9844	4	83.9844	4.1061
84.2285	14	84.2285	12.0534	84.2285	5	84.2285	4.08326
84.4727	10	84.4727	11.9985	84.4727	2	84.4727	4.06057
84.7168	15	84.7168	11.944	84.7168	8	84.7168	4.03805
84.9609	17	84.9609	11.8897	84.9609	4	84.9609	4.01568
85.2051	13	85.2051	11.8356	85.2051	11	85.2051	3.99346
85.4492	15	85.4492	11.7818	85.4492	7	85.4492	3.9714
85.6934	19	85.6934	11.7283	85.6934	13	85.6934	3.94949
85.9375	13	85.9375	11.675	85.9375	2	85.9375	3.92773
86.1816	12	86.1816	11.622	86.1816	2	86.1816	3.90613
86.4258	6	86.4258	11.5693	86.4258	5	86.4258	3.88467
86.6699	10	86.6699	11.5168	86.6699	4	86.6699	3.86337
86.9141	10	86.9141	11.4645	86.9141	5	86.9141	3.84221
87.1582	12	87.1582	11.4125	87.1582	7	87.1582	3.8212
87.4023	12	87.4023	11.3608	87.4023	9	87.4023	3.80033
87.6465	11	87.6465	11.3093	87.6465	4	87.6465	3.77961
87.8906	13	87.8906	11.2581	87.8906	7	87.8906	3.75904
88.1348	10	88.1348	11.2071	88.1348	7	88.1348	3.7386
88.3789	11	88.3789	11.1563	88.3789	7	88.3789	3.71831
88.6231	13	88.6231	11.1058	88.6231	7	88.6231	3.69816
88.8672	10	88.8672	11.0556	88.8672	4	88.8672	3.67815
89.1113	17	89.1113	11.0055	89.1113	6	89.1113	3.65827
89.3555	16	89.3555	10.9558	89.3555	7	89.3555	3.63854
89.5996	13	89.5996	10.9062	89.5996	3	89.5996	3.61894
89.8438	11	89.8438	10.857	89.8438	5	89.8438	3.59948
90.0879	21	90.0879	10.8079	90.0879	6	90.0879	3.58015
90.332	3	90.332	10.7591	90.332	6	90.332	3.56096
90.5762	12	90.5762	10.7105	90.5762	4	90.5762	3.5419
90.8203	8	90.8203	10.6622	90.8203	6	90.8203	3.52297
91.0644	10	91.0644	10.6141	91.0644	2	91.0644	3.50418
91.3086	8	91.3086	10.5662	91.3086	6	91.3086	3.48551
91.5527	8	91.5527	10.5185	91.5527	7	91.5527	3.46698
91.7969	10	91.7969	10.4711	91.7969	5	91.7969	3.44857
92.041	13	92.041	10.4239	92.041	6	92.041	3.43029
92.2852	10	92.2852	10.377	92.2852	6	92.2852	3.41214
92.5293	12	92.5293	10.3302	92.5293	5	92.5293	3.39411
92.7734	14	92.7734	10.2837	92.7734	0	92.7734	3.37621
93.0176	13	93.0176	10.2375	93.0176	5	93.0176	3.35844
93.2617	14	93.2617	10.1914	93.2617	4	93.2617	3.34078
93.5059	15	93.5059	10.1456	93.5059	7	93.5059	3.32325
93.75	6	93.75	10.1	93.75	3	93.75	3.30584
93.9941	8	93.9941	10.0546	93.9941	2	93.9941	3.28855
94.2383	17	94.2383	10.0094	94.2383	8	94.2383	3.27139
94.4824	8	94.4824	9.96445	94.4824	4	94.4824	3.25434
94.7266	9	94.7266	9.91972	94.7266	4	94.7266	3.23741
94.9707	11	94.9707	9.8752	94.9707	6	94.9707	3.22059
95.2148	6	95.2148	9.8309	95.2148	1	95.2148	3.2039
95.459	9	95.459	9.78681	95.459	4	95.459	3.18731
95.7031	11	95.7031	9.74294	95.7031	2	95.7031	3.17085
95.9473	14	95.9473	9.69927	95.9473	6	95.9473	3.1545
96.1914	8	96.1914	9.65582	96.1914	5	96.1914	3.13826
96.4356	10	96.4356	9.61258	96.4356	6	96.4356	3.12214
96.6797	18	96.6797	9.56955	96.6797	5	96.6797	3.10612
96.9238	9	96.9238	9.52672	96.9238	8	96.9238	3.09022
97.168	7	97.168	9.48411	97.168	2	97.168	3.07443
97.4121	8	97.4121	9.4417	97.4121	5	97.4121	3.05875
97.6562	9	97.6562	9.39949	97.6562	1	97.6562	3.04317
97.9004	8	97.9004	9.35749	97.9004	3	97.9004	3.02771
98.1445	9	98.1445	9.31569	98.1445	3	98.1445	3.01235
98.3887	14	98.3887	9.2741	98.3887	4	98.3887	2.9971
98.6328	7	98.6328	9.2327	98.6328	4	98.6328	2.98195
98.8769	10	98.8769	9.19151	98.8769	9	98.8769	2.96691
99.1211	12	99.1211	9.15052	99.1211	5	99.1211	2.95198
99.3652	6	99.3652	9.10972	99.3652	4	99.3652	2.93715
99.6094	14	99.6094	9.06912	99.6094	8	99.6094	2.92242
99.8535	10	99.8535	9.02872	99.8535	3	99.8535	2.90779
100.098	8	100.098	8.98851	100.098	4	100.098	2.89326
100.342	9	100.342	8.9485	100.342	7	100.342	2.87884
100.586	10	100.586	8.90868	100.586	5	100.586	2.86452
100.83	8	100.83	8.86905	100.83	5	100.83	2.85029
101.074	13	101.074	8.82962	101.074	4	101.074	2.83616
101.318	7	101.318	8.79037	101.318	2	101.318	2.82214
101.562	10	101.562	8.75132	101.562	3	101.562	2.80821
101.807	10	101.807	8.71245	101.807	2	101.807	2.79437
102.051	9	102.051	8.67378	102.051	0	102.051	2.78063
102.295	12	102.295	8.63529	102.295	4	102.295	2.76699
102.539	11	102.539	8.59698	102.539	5	102.539	2.75344
102.783	9	102.783	8.55886	102.783	5	102.783	2.73999
103.027	8	103.027	8.52093	103.027	1	103.027	2.72663
103.271	9	103.271	8.48318	103.271	3	103.271	2.71336
103.516	11	103.516	8.44561	103.516	3	103.516	2.70018
103.76	7	103.76	8.40823	103.76	3	103.76	2.6871
104.004	12	104.004	8.37102	104.004	8	104.004	2.67411
104.248	9	104.248	8.33399	104.248	3	104.248	2.6612
104.492	9	104.492	8.29715	104.492	2	104.492	2.64839
104.736	10	104.736	8.26048	104.736	4	104.736	2.63566
104.98	4	104.98	8.22399	104.98	7	104.98	2.62303
105.225	13	105.225	8.18768	105.225	8	105.225	2.61048
105.469	12	105.469	8.15154	105.469	4	105.469	2.59802
105.713	10	105.713	8.11558	105.713	5	105.713	2.58564
105.957	8	105.957	8.07979	105.957	6	105.957	2.57335
106.201	9	106.201	8.04417	106.201	4	106.201	2.56115
106.445	9	106.445	8.00873	106.445	3	106.445	2.54903
106.689	12	106.689	7.97345	106.689	4	106.689	2.537
106.934	9	106.934	7.93835	106.934	2	106.934	2.52504
107.178	9	107.178	7.90342	107.178	6	107.178	2.51318
107.422	10	107.422	7.86866	107.422	3	107.422	2.50139
107.666	12	107.666	7.83406	107.666	6	107.666	2.48968
107.91	12	107.91	7.79964	107.91	4	107.91	2.47806
108.154	9	108.154	7.76538	108.154	3	108.154	2.46652
108.398	13	108.398	7.73128	108.398	5	108.398	2.45506
108.643	7	108.643	7.69735	108.643	8	108.643	2.44367
108.887	11	108.887	7.66358	108.887	8	108.887	2.43237
109.131	13	109.131	7.62998	109.131	3	109.131	2.42114
109.375	6	109.375	7.59654	109.375	2	109.375	2.41
109.619	5	109.619	7.56326	109.619	4	109.619	2.39893
109.863	14	109.863	7.53015	109.863	3	109.863	2.38793
110.107	6	110.107	7.49719	110.107	3	110.107	2.37702
110.352	5	110.352	7.46439	110.352	3	110.352	2.36618
110.596	9	110.596	7.43175	110.596	3	110.596	2.35541
110.84	5	110.84	7.39927	110.84	3	110.84	2.34472
111.084	10	111.084	7.36695	111.084	4	111.084	2.3341
111.328	10	111.328	7.33478	111.328	3	111.328	2.32356
111.572	8	111.572	7.30277	111.572	5	111.572	2.31309
111.816	5	111.816	7.27091	111.816	2	111.816	2.30269
112.061	9	112.061	7.23921	112.061	4	112.061	2.29237
112.305	5	112.305	7.20766	112.305	3	112.305	2.28211
112.549	6	112.549	7.17627	112.549	6	112.549	2.27193
112.793	12	112.793	7.14502	112.793	4	112.793	2.26182
113.037	6	113.037	7.11393	113.037	4	113.037	2.25178
113.281	9	113.281	7.08298	113.281	5	113.281	2.24181
113.525	7	113.525	7.05219	113.525	2	113.525	2.2319
113.77	8	113.77	7.02155	113.77	2	113.77	2.22207
114.014	12	114.014	6.99105	114.014	1	114.014	2.2123
114.258	8	114.258	6.9607	114.258	2	114.258	2.20261
114.502	5	114.502	6.9305	114.502	2	114.502	2.19298
114.746	5	114.746	6.90044	114.746	5	114.746	2.18341
114.99	8	114.99	6.87053	114.99	3	114.99	2.17392
115.234	10	115.234	6.84077	115.234	3	115.234	2.16448
115.479	11	115.479	6.81115	115.479	3	115.479	2.15512
115.723	12	115.723	6.78167	115.723	4	115.723	2.14582
115.967	6	115.967	6.75233	115.967	2	115.967	2.13658
116.211	10	116.211	6.72314	116.211	4	116.211	2.12741
116.455	7	116.455	6.69409	116.455	5	116.455	2.1183
116.699	7	116.699	6.66517	116.699	6	116.699	2.10926
116.943	14	116.943	6.6364	116.943	4	116.943	2.10027
117.188	8	117.188	6.60777	117.188	3	117.188	2.09135
117.432	9	117.432	6.57927	117.432	0	117.432	2.08249
117.676	11	117.676	6.55092	117.676	6	117.676	2.0737
117.92	7	117.92	6.5227	117.92	2	117.92	2.06496
118.164	7	118.164	6.49462	118.164	4	118.164	2.05629
118.408	11	118.408	6.46667	118.408	4	118.408	2.04767
118.652	6	118.652	6.43886	118.652	2	118.652	2.03912
118.896	7	118.896	6.41118	118.896	0	118.896	2.03062
119.141	7	119.141	6.38364	119.141	5	119.141	2.02219
119.385	11	119.385	6.35623	119.385	6	119.385	2.01381
119.629	7	119.629	6.32895	119.629	2	119.629	2.00549
119.873	9	119.873	6.3018	119.873	3	119.873	1.99723
120.117	6	120.117	6.27479	120.117	1	120.117	1.98902
120.361	6	120.361	6.24791	120.361	2	120.361	1.98087
120.605	7	120.605	6.22115	120.605	4	120.605	1.97278
120.85	6	120.85	6.19453	120.85	4	120.85	1.96475
121.094	7	121.094	6.16803	121.094	3	121.094	1.95677
121.338	10	121.338	6.14167	121.338	5	121.338	1.94884
121.582	5	121.582	6.11543	121.582	2	121.582	1.94097
121.826	9	121.826	6.08931	121.826	2	121.826	1.93316
122.07	13	122.07	6.06333	122.07	4	122.07	1.9254
122.314	10	122.314	6.03747	122.314	2	122.314	1.91769
122.559	3	122.559	6.01173	122.559	2	122.559	1.91004
122.803	6	122.803	5.98612	122.803	3	122.803	1.90244
123.047	10	123.047	5.96064	123.047	2	123.047	1.89489
123.291	9	123.291	5.93527	123.291	3	123.291	1.8874
123.535	7	123.535	5.91003	123.535	2	123.535	1.87996
123.779	5	123.779	5.88491	123.779	2	123.779	1.87257
124.023	8	124.023	5.85992	124.023	2	124.023	1.86523
124.268	7	124.268	5.83504	124.268	2	124.268	1.85794
124.512	6	124.512	5.81028	124.512	3	124.512	1.8507
124.756	14	124.756	5.78565	124.756	3	124.756	1.84351
125	10	125	5.76113	125	2	125	1.83637
125.244	3	125.244	5.73673	125.244	6	125.244	1.82929
125.488	8	125.488	5.71245	125.488	0	125.488	1.82225
125.732	8	125.732	5.68829	125.732	4	125.732	1.81526
125.977	7	125.977	5.66424	125.977	4	125.977	1.80832
126.221	4	126.221	5.64032	126.221	3	126.221	1.80142
126.465	11	126.465	5.6165	126.465	4	126.465	1.79458
126.709	11	126.709	5.5928	126.709	0	126.709	1.78778
126.953	7	126.953	5.56922	126.953	2	126.953	1.78103
127.197	16	127.197	5.54575	127.197	3	127.197	1.77432
127.441	6	127.441	5.52239	127.441	3	127.441	1.76767
127.686	8	127.686	5.49915	127.686	3	127.686	1.76105
127.93	9	127.93	5.47602	127.93	3	127.93	1.75449
128.174	8	128.174	5.453	128.174	3	128.174	1.74797
128.418	10	128.418	5.43009	128.418	2	128.418	1.74149
128.662	9	128.662	5.4073	128.662	3	128.662	1.73506
128.906	7	128.906	5.38461	128.906	3	128.906	1.72868
129.15	9	129.15	5.36203	129.15	1	129.15	1.72234
129.395	5	129.395	5.33957	129.395	6	129.395	1.71604
129.639	4	129.639	5.31721	129.639	3	129.639	1.70979
129.883	6	129.883	5.29496	129.883	2	129.883	1.70358
130.127	6	130.127	5.27282	130.127	2	130.127	1.69741
130.371	6	130.371	5.25078	130.371	4	130.371	1.69129
130.615	10	130.615	5.22885	130.615	5	130.615	1.68521
130.859	2	130.859	5.20703	130.859	2	130.859	1.67917
131.104	8	131.104	5.18531	131.104	1	131.104	1.67317
131.348	6	131.348	5.1637	131.348	0	131.348	1.66722
131.592	4	131.592	5.14219	131.592	3	131.592	1.6613
131.836	6	131.836	5.12079	131.836	4	131.836	1.65543
132.08	11	132.08	5.09949	132.08	2	132.08	1.6496
132.324	8	132.324	5.07829	132.324	6	132.324	1.6438
132.568	9	132.568	5.05719	132.568	2	132.568	1.63805
132.812	6	132.812	5.0362	132.812	2	132.812	1.63234
133.057	5	133.057	5.01531	133.057	1	133.057	1.62667
133.301	6	133.301	4.99452	133.301	3	133.301	1.62104
133.545	9	133.545	4.97383	133.545	1	133.545	1.61544
133.789	2	133.789	4.95324	133.789	2	133.789	1.60989
134.033	4	134.033	4.93275	134.033	2	134.033	1.60437
134.277	9	134.277	4.91236	134.277	1	134.277	1.59889
134.521	10	134.521	4.89207	134.521	3	134.521	1.59345
134.766	3	134.766	4.87188	134.766	2	134.766	1.58805
135.01	10	135.01	4.85178	135.01	6	135.01	1.58269
135.254	5	135.254	4.83178	135.254	2	135.254	1.57736
135.498	10	135.498	4.81188	135.498	2	135.498	1.57207
135.742	8	135.742	4.79207	135.742	2	135.742	1.56682
135.986	4	135.986	4.77236	135.986	0	135.986	1.5616
136.23	5	136.23	4.75275	136.23	2	136.23	1.55642
136.475	5	136.475	4.73323	136.475	4	136.475	1.55127
136.719	7	136.719	4.71381	136.719	2	136.719	1.54616
136.963	6	136.963	4.69447	136.963	2	136.963	1.54109
137.207	7	137.207	4.67524	137.207	2	137.207	1.53605
137.451	5	137.451	4.65609	137.451	1	137.451	1.53105
137.695	5	137.695	4.63704	137.695	1	137.695	1.52608
137.939	6	137.939	4.61808	137.939	3	137.939	1.52114
138.184	4	138.184	4.59921	138.184	4	138.184	1.51624
138.428	5	138.428	4.58044	138.428	2	138.428	1.51138
138.672	5	138.672	4.56175	138.672	2	138.672	1.50655
138.916	4	138.916	4.54315	138.916	3	138.916	1.50175
139.16	5	139.16	4.52465	139.16	0	139.16	1.49698
139.404	13	139.404	4.50623	139.404	3	139.404	1.49225
139.648	6	139.648	4.48791	139.648	5	139.648	1.48755
139.893	4	139.893	4.46967	139.893	4	139.893	1.48288
140.137	4	140.137	4.45152	140.137	2	140.137	1.47825
140.381	7	140.381	4.43346	140.381	0	140.381	1.47364
140.625	7	140.625	4.41548	140.625	5	140.625	1.46907
140.869	5	140.869	4.39759	140.869	3	140.869	1.46454
141.113	9	141.113	4.37979	141.113	2	141.113	1.46003
141.357	8	141.357	4.36208	141.357	4	141.357	1.45555
141.602	6	141.602	4.34445	141.602	3	141.602	1.45111
141.846	5	141.846	4.3269	141.846	2	141.846	1.44669
142.09	8	142.09	4.30944	142.09	6	142.09	1.44231
142.334	6	142.334	4.29207	142.334	5	142.334	1.43796
142.578	4	142.578	4.27478	142.578	3	142.578	1.43363
142.822	4	142.822	4.25757	142.822	5	142.822	1.42934
143.066	4	143.066	4.24045	143.066	2	143.066	1.42508
143.311	2	143.311	4.22341	143.311	1	143.311	1.42085
143.555	9	143.555	4.20645	143.555	1	143.555	1.41664
143.799	8	143.799	4.18957	143.799	6	143.799	1.41247
144.043	8	144.043	4.17278	144.043	1	144.043	1.40832
144.287	4	144.287	4.15606	144.287	0	144.287	1.4042
144.531	4	144.531	4.13943	144.531	3	144.531	1.40012
144.775	5	144.775	4.12288	144.775	0	144.775	1.39606
145.02	2	145.02	4.10641	145.02	3	145.02	1.39202
145.264	5	145.264	4.09001	145.264	1	145.264	1.38802
145.508	5	145.508	4.0737	145.508	3	145.508	1.38404
145.752	9	145.752	4.05747	145.752	2	145.752	1.38009
145.996	3	145.996	4.04131	145.996	2	145.996	1.37617
146.24	4	146.24	4.02523	146.24	3	146.24	1.37228
146.484	6	146.484	4.00923	146.484	3	146.484	1.36841
146.729	8	146.729	3.99331	146.729	2	146.729	1.36457
146.973	4	146.973	3.97747	146.973	2	146.973	1.36076
147.217	3	147.217	3.9617	147.217	2	147.217	1.35697
147.461	6	147.461	3.946	147.461	3	147.461	1.35321
147.705	5	147.705	3.93039	147.705	3	147.705	1.34948
147.949	7	147.949	3.91485	147.949	2	147.949	1.34577
148.193	6	148.193	3.89938	148.193	2	148.193	1.34209
148.438	9	148.438	3.88399	148.438	0	148.438	1.33843
148.682	6	148.682	3.86867	148.682	2	148.682	1.3348
148.926	5	148.926	3.85343	148.926	4	148.926	1.33119
149.17	3	149.17	3.83826	149.17	4	149.17	1.32761
149.414	2	149.414	3.82317	149.414	5	149.414	1.32405
149.658	1	149.658	3.80815	149.658	2	149.658	1.32052
149.902	4	149.902	3.7932	149.902	2	149.902	1.31701
150.146	5	150.146	3.77832	150.146	4	150.146	1.31353
150.391	3	150.391	3.76352	150.391	1	150.391	1.31007
150.635	10	150.635	3.74878	150.635	3	150.635	1.30663
150.879	6	150.879	3.73412	150.879	3	150.879	1.30322
151.123	4	151.123	3.71953	151.123	4	151.123	1.29984
151.367	5	151.367	3.70501	151.367	3	151.367	1.29647
151.611	4	151.611	3.69056	151.611	4	151.611	1.29313
151.855	3	151.855	3.67618	151.855	0	151.855	1.28981
152.1	6	152.1	3.66187	152.1	2	152.1	1.28652
152.344	7	152.344	3.64762	152.344	1	152.344	1.28325
152.588	3	152.588	3.63345	152.588	0	152.588	1.28
152.832	8	152.832	3.61935	152.832	2	152.832	1.27677
153.076	8	153.076	3.60531	153.076	0	153.076	1.27357
153.32	7	153.32	3.59134	153.32	1	153.32	1.27039
153.564	5	153.564	3.57744	153.564	1	153.564	1.26723
153.809	3	153.809	3.56361	153.809	1	153.809	1.26409
154.053	3	154.053	3.54984	154.053	2	154.053	1.26097
154.297	5	154.297	3.53614	154.297	4	154.297	1.25788
154.541	2	154.541	3.52251	154.541	2	154.541	1.25481
154.785	4	154.785	3.50894	154.785	2	154.785	1.25176
155.029	2	155.029	3.49544	155.029	0	155.029	1.24873
155.273	3	155.273	3.482	155.273	1	155.273	1.24572
155.518	3	155.518	3.46863	155.518	3	155.518	1.24273
155.762	5	155.762	3.45532	155.762	2	155.762	1.23976
156.006	1	156.006	3.44208	156.006	3	156.006	1.23681
156.25	7	156.25	3.4289	156.25	0	156.25	1.23389
156.494	5	156.494	3.41579	156.494	2	156.494	1.23098
156.738	3	156.738	3.40274	156.738	1	156.738	1.22809
156.982	1	156.982	3.38975	156.982	3	156.982	1.22523
157.227	2	157.227	3.37682	157.227	2	157.227	1.22238
157.471	3	157.471	3.36396	157.471	2	157.471	1.21956
157.715	3	157.715	3.35116	157.715	2	157.715	1.21675
157.959	3	157.959	3.33842	157.959	0	157.959	1.21396
158.203	4	158.203	3.32575	158.203	2	158.203	1.21119
158.447	7	158.447	3.31313	158.447	0	158.447	1.20844
158.691	3	158.691	3.30058	158.691	3	158.691	1.20572
158.936	4	158.936	3.28808	158.936	0	158.936	1.203
159.18	3	159.18	3.27565	159.18	3	159.18	1.20031
159.424	3	159.424	3.26328	159.424	2	159.424	1.19764
159.668	4	159.668	3.25096	159.668	1	159.668	1.19498
159.912	6	159.912	3.23871	159.912	3	159.912	1.19235
160.156	4	160.156	3.22651	160.156	2	160.156	1.18973
160.4	2	160.4	3.21438	160.4	3	160.4	1.18713
160.645	3	160.645	3.2023	160.645	0	160.645	1.18455
160.889	3	160.889	3.19028	160.889	1	160.889	1.18199
161.133	6	161.133	3.17832	161.133	0	161.133	1.17944
161.377	6	161.377	3.16642	161.377	3	161.377	1.17691
161.621	4	161.621	3.15458	161.621	2	161.621	1.1744
161.865	2	161.865	3.14279	161.865	2	161.865	1.17191
162.109	2	162.109	3.13106	162.109	4	162.109	1.16943
162.354	1	162.354	3.11938	162.354	2	162.354	1.16697
162.598	2	162.598	3.10777	162.598	0	162.598	1.16453
162.842	6	162.842	3.09621	162.842	3	162.842	1.16211
163.086	6	163.086	3.0847	163.086	0	163.086	1.1597
163.33	6	163.33	3.07325	163.33	2	163.33	1.15731
163.574	3	163.574	3.06186	163.574	3	163.574	1.15493
163.818	3	163.818	3.05052	163.818	1	163.818	1.15257
164.062	2	164.062	3.03924	164.062	6	164.062	1.15023
164.307	6	164.307	3.02801	164.307	1	164.307	1.14791
164.551	8	164.551	3.01683	164.551	2	164.551	1.1456
164.795	6	164.795	3.00571	164.795	3	164.795	1.1433
165.039	5	165.039	2.99464	165.039	1	165.039	1.14103
165.283	5	165.283	2.98363	165.283	0	165.283	1.13876
165.527	2	165.527	2.97267	165.527	3	165.527	1.13652
165.771	6	165.771	2.96176	165.771	3	165.771	1.13429
166.016	9	166.016	2.95091	166.016	1	166.016	1.13207
166.26	5	166.26	2.9401	166.26	2	166.26	1.12987
166.504	4	166.504	2.92935	166.504	1	166.504	1.12769
166.748	4	166.748	2.91866	166.748	1	166.748	1.12552
166.992	5	166.992	2.90801	166.992	2	166.992	1.12337
167.236	1	167.236	2.89742	167.236	1	167.236	1.12123
167.48	6	167.48	2.88687	167.48	1	167.48	1.1191
167.725	4	167.725	2.87638	167.725	1	167.725	1.11699
167.969	5	167.969	2.86594	167.969	3	167.969	1.1149
168.213	1	168.213	2.85555	168.213	2	168.213	1.11282
168.457	5	168.457	2.84521	168.457	4	168.457	1.11075
168.701	4	168.701	2.83492	168.701	0	168.701	1.1087
168.945	4	168.945	2.82468	168.945	4	168.945	1.10666
169.189	4	169.189	2.81449	169.189	3	169.189	1.10464
169.434	7	169.434	2.80434	169.434	2	169.434	1.10263
169.678	3	169.678	2.79425	169.678	1	169.678	1.10064
169.922	6	169.922	2.78421	169.922	4	169.922	1.09865
170.166	4	170.166	2.77421	170.166	1	170.166	1.09669
170.41	4	170.41	2.76426	170.41	1	170.41	1.09473
170.654	7	170.654	2.75436	170.654	2	170.654	1.09279
170.898	2	170.898	2.74451	170.898	0	170.898	1.09087
171.143	2	171.143	2.73471	171.143	1	171.143	1.08895
171.387	5	171.387	2.72495	171.387	1	171.387	1.08705
171.631	2	171.631	2.71525	171.631	2	171.631	1.08517
171.875	7	171.875	2.70558	171.875	2	171.875	1.08329
172.119	3	172.119	2.69597	172.119	1	172.119	1.08143
172.363	2	172.363	2.6864	172.363	0	172.363	1.07958
172.607	7	172.607	2.67688	172.607	4	172.607	1.07775
172.852	6	172.852	2.6674	172.852	1	172.852	1.07593
173.096	5	173.096	2.65797	173.096	2	173.096	1.07412
173.34	5	173.34	2.64859	173.34	4	173.34	1.07232
173.584	4	173.584	2.63925	173.584	2	173.584	1.07053
173.828	3	173.828	2.62995	173.828	2	173.828	1.06876
174.072	7	174.072	2.6207	174.072	0	174.072	1.067
174.316	5	174.316	2.6115	174.316	0	174.316	1.06525
174.561	8	174.561	2.60234	174.561	0	174.561	1.06352
174.805	4	174.805	2.59322	174.805	2	174.805	1.06179
175.049	2	175.049	2.58415	175.049	3	175.049	1.06008
175.293	3	175.293	2.57512	175.293	2	175.293	1.05838
175.537	1	175.537	2.56614	175.537	0	175.537	1.05669
175.781	6	175.781	2.5572	175.781	0	175.781	1.05502
176.025	7	176.025	2.5483	176.025	2	176.025	1.05335
176.27	5	176.27	2.53945	176.27	3	176.27	1.0517
176.514	5	176.514	2.53064	176.514	0	176.514	1.05006
176.758	2	176.758	2.52187	176.758	2	176.758	1.04843
177.002	4	177.002	2.51314	177.002	1	177.002	1.04681
177.246	5	177.246	2.50446	177.246	3	177.246	1.0452
177.49	3	177.49	2.49582	177.49	1	177.49	1.04361
177.734	1	177.734	2.48721	177.734	1	177.734	1.04202
177.979	2	177.979	2.47866	177.979	2	177.979	1.04045
178.223	4	178.223	2.47014	178.223	0	178.223	1.03888
178.467	10	178.467	2.46166	178.467	2	178.467	1.03733
178.711	4	178.711	2.45323	178.711	3	178.711	1.03579
178.955	2	178.955	2.44483	178.955	1	178.955	1.03426
179.199	3	179.199	2.43648	179.199	2	179.199	1.03274
179.443	4	179.443	2.42817	179.443	0	179.443	1.03123
179.688	3	179.688	2.41989	179.688	2	179.688	1.02973
179.932	8	179.932	2.41166	179.932	3	179.932	1.02824
180.176	2	180.176	2.40347	180.176	2	180.176	1.02676
180.42	4	180.42	2.39531	180.42	0	180.42	1.02529
180.664	5	180.664	2.3872	180.664	0	180.664	1.02383
180.908	2	180.908	2.37913	180.908	1	180.908	1.02238
181.152	8	181.152	2.37109	181.152	0	181.152	1.02095
181.396	3	181.396	2.36309	181.396	0	181.396	1.01952
181.641	4	181.641	2.35513	181.641	3	181.641	1.0181
181.885	3	181.885	2.34722	181.885	1	181.885	1.01669
182.129	2	182.129	2.33933	182.129	2	182.129	1.01529
182.373	2	182.373	2.33149	182.373	2	182.373	1.0139
182.617	3	182.617	2.32369	182.617	3	182.617	1.01252
182.861	2	182.861	2.31592	182.861	3	182.861	1.01115
183.105	3	183.105	2.30819	183.105	2	183.105	1.00979
183.35	4	183.35	2.3005	183.35	2	183.35	1.00844
183.594	5	183.594	2.29284	183.594	4	183.594	1.0071
183.838	1	183.838	2.28522	183.838	0	183.838	1.00577
184.082	2	184.082	2.27764	184.082	1	184.082	1.00445
184.326	5	184.326	2.2701	184.326	1	184.326	1.00313
184.57	3	184.57	2.26259	184.57	0	184.57	1.00183
184.814	6	184.814	2.25512	184.814	2	184.814	1.00053
185.059	1	185.059	2.24768	185.059	1	185.059	0.99925
185.303	4	185.303	2.24028	185.303	1	185.303	0.99797
185.547	7	185.547	2.23292	185.547	0	185.547	0.9967
185.791	3	185.791	2.22559	185.791	1	185.791	0.99544
186.035	3	186.035	2.2183	186.035	0	186.035	0.99419
186.279	5	186.279	2.21104	186.279	3	186.279	0.99295
186.523	9	186.523	2.20381	186.523	1	186.523	0.99171
186.768	4	186.768	2.19663	186.768	1	186.768	0.99049
187.012	2	187.012	2.18947	187.012	0	187.012	0.98927
187.256	0	187.256	2.18236	187.256	2	187.256	0.98806
187.5	2	187.5	2.17527	187.5	1	187.5	0.98686
187.744	5	187.744	2.16822	187.744	0	187.744	0.98567
187.988	5	187.988	2.16121	187.988	4	187.988	0.98449
188.232	4	188.232	2.15423	188.232	1	188.232	0.98331
188.477	2	188.477	2.14728	188.477	2	188.477	0.98215
188.721	1	188.721	2.14037	188.721	4	188.721	0.98099
188.965	3	188.965	2.13348	188.965	1	188.965	0.97984
189.209	3	189.209	2.12664	189.209	4	189.209	0.97869
189.453	5	189.453	2.11982	189.453	0	189.453	0.97756
189.697	2	189.697	2.11304	189.697	2	189.697	0.97643
189.941	8	189.941	2.10629	189.941	2	189.941	0.97531
190.186	4	190.186	2.09958	190.186	1	190.186	0.9742
190.43	5	190.43	2.09289	190.43	1	190.43	0.9731
190.674	3	190.674	2.08624	190.674	3	190.674	0.972
190.918	3	190.918	2.07962	190.918	3	190.918	0.97091
191.162	6	191.162	2.07304	191.162	4	191.162	0.96983
191.406	1	191.406	2.06648	191.406	0	191.406	0.96876
191.65	3	191.65	2.05996	191.65	2	191.65	0.96769
191.895	2	191.895	2.05347	191.895	1	191.895	0.96663
192.139	3	192.139	2.04701	192.139	1	192.139	0.96558
192.383	2	192.383	2.04058	192.383	0	192.383	0.96454
192.627	4	192.627	2.03418	192.627	0	192.627	0.9635
192.871	1	192.871	2.02782	192.871	1	192.871	0.96247
193.115	1	193.115	2.02148	193.115	0	193.115	0.96145
193.359	3	193.359	2.01517	193.359	3	193.359	0.96044
193.604	1	193.604	2.0089	193.604	2	193.604	0.95943
193.848	3	193.848	2.00265	193.848	1	193.848	0.95843
194.092	7	194.092	1.99644	194.092	2	194.092	0.95743
194.336	3	194.336	1.99026	194.336	1	194.336	0.95645
194.58	1	194.58	1.9841	194.58	0	194.58	0.95547
194.824	4	194.824	1.97798	194.824	0	194.824	0.95449
195.068	6	195.068	1.97188	195.068	0	195.068	0.95352
195.312	5	195.312	1.96582	195.312	0	195.312	0.95256
195.557	1	195.557	1.95978	195.557	1	195.557	0.95161
195.801	3	195.801	1.95377	195.801	4	195.801	0.95066
196.045	4	196.045	1.9478	196.045	2	196.045	0.94972
196.289	1	196.289	1.94185	196.289	2	196.289	0.94879
196.533	6	196.533	1.93593	196.533	3	196.533	0.94786
196.777	4	196.777	1.93004	196.777	0	196.777	0.94694
197.021	4	197.021	1.92417	197.021	1	197.021	0.94603
197.266	6	197.266	1.91834	197.266	0	197.266	0.94512
197.51	3	197.51	1.91253	197.51	3	197.51	0.94422
197.754	4	197.754	1.90675	197.754	1	197.754	0.94332
197.998	4	197.998	1.901	197.998	0	197.998	0.94243
198.242	3	198.242	1.89528	198.242	1	198.242	0.94155
198.486	1	198.486	1.88959	198.486	2	198.486	0.94067
198.73	3	198.73	1.88392	198.73	2	198.73	0.9398
198.975	1	198.975	1.87828	198.975	1	198.975	0.93894
199.219	3	199.219	1.87267	199.219	2	199.219	0.93808
199.463	4	199.463	1.86708	199.463	0	199.463	0.93722
199.707	2	199.707	1.86152	199.707	0	199.707	0.93638
199.951	3	199.951	1.85599	199.951	2	199.951	0.93554
200.195	1	200.195	1.85049	200.195	0	200.195	0.9347
200.439	1	200.439	1.84501	200.439	1	200.439	0.93387
200.684	3	200.684	1.83956	200.684	1	200.684	0.93305
200.928	2	200.928	1.83413	200.928	2	200.928	0.93223
201.172	2	201.172	1.82873	201.172	1	201.172	0.93142
201.416	3	201.416	1.82336	201.416	0	201.416	0.93061
201.66	7	201.66	1.81801	201.66	2	201.66	0.92981
201.904	1	201.904	1.81269	201.904	1	201.904	0.92901
202.148	3	202.148	1.8074	202.148	0	202.148	0.92822
202.393	3	202.393	1.80213	202.393	1	202.393	0.92744
202.637	1	202.637	1.79688	202.637	0	202.637	0.92666
202.881	2	202.881	1.79166	202.881	2	202.881	0.92589
203.125	1	203.125	1.78647	203.125	0	203.125	0.92512
203.369	2	203.369	1.7813	203.369	1	203.369	0.92436
203.613	2	203.613	1.77616	203.613	1	203.613	0.9236
203.857	2	203.857	1.77104	203.857	0	203.857	0.92285
204.102	5	204.102	1.76595	204.102	0	204.102	0.9221
204.346	4	204.346	1.76088	204.346	2	204.346	0.92136
204.59	1	204.59	1.75583	204.59	0	204.59	0.92062
204.834	1	204.834	1.75081	204.834	1	204.834	0.91989
205.078	1	205.078	1.74582	205.078	1	205.078	0.91916
205.322	4	205.322	1.74084	205.322	2	205.322	0.91844
205.566	3	205.566	1.7359	205.566	2	205.566	0.91772
205.811	1	205.811	1.73097	205.811	1	205.811	0.91701
206.055	3	206.055	1.72607	206.055	1	206.055	0.9163
206.299	5	206.299	1.7212	206.299	1	206.299	0.9156
206.543	4	206.543	1.71634	206.543	3	206.543	0.91491
206.787	3	206.787	1.71152	206.787	0	206.787	0.91421
207.031	1	207.031	1.70671	207.031	1	207.031	0.91353
207.275	3	207.275	1.70193	207.275	1	207.275	0.91284
207.52	3	207.52	1.69717	207.52	0	207.52	0.91217
207.764	4	207.764	1.69243	207.764	2	207.764	0.91149
208.008	0	208.008	1.68772	208.008	2	208.008	0.91082
208.252	1	208.252	1.68303	208.252	0	208.252	0.91016
208.496	5	208.496	1.67836	208.496	0	208.496	0.9095
208.74	2	208.74	1.67371	208.74	1	208.74	0.90885
208.984	3	208.984	1.66909	208.984	1	208.984	0.9082
209.229	2	209.229	1.66449	209.229	3	209.229	0.90755
209.473	2	209.473	1.65991	209.473	0	209.473	0.90691
209.717	1	209.717	1.65536	209.717	0	209.717	0.90627
209.961	0	209.961	1.65082	209.961	2	209.961	0.90564
210.205	5	210.205	1.64631	210.205	0	210.205	0.90501
210.449	2	210.449	1.64182	210.449	0	210.449	0.90439
210.693	4	210.693	1.63735	210.693	3	210.693	0.90377
210.938	3	210.938	1.63291	210.938	4	210.938	0.90316
211.182	2	211.182	1.62848	211.182	1	211.182	0.90255
211.426	1	211.426	1.62408	211.426	2	211.426	0.90194
211.67	0	211.67	1.61969	211.67	1	211.67	0.90134
211.914	3	211.914	1.61533	211.914	1	211.914	0.90074
212.158	1	212.158	1.61099	212.158	2	212.158	0.90015
212.402	5	212.402	1.60667	212.402	1	212.402	0.89956
212.646	1	212.646	1.60237	212.646	1	212.646	0.89897
212.891	1	212.891	1.5981	212.891	1	212.891	0.89839
213.135	3	213.135	1.59384	213.135	0	213.135	0.89781
213.379	0	213.379	1.5896	213.379	1	213.379	0.89724
213.623	6	213.623	1.58539	213.623	0	213.623	0.89667
213.867	4	213.867	1.58119	213.867	3	213.867	0.8961
214.111	3	214.111	1.57702	214.111	1	214.111	0.89554
214.355	1	214.355	1.57286	214.355	1	214.355	0.89498
214.6	2	214.6	1.56873	214.6	1	214.6	0.89443
214.844	2	214.844	1.56461	214.844	1	214.844	0.89388
215.088	1	215.088	1.56052	215.088	1	215.088	0.89333
215.332	3	215.332	1.55644	215.332	1	215.332	0.89279
215.576	3	215.576	1.55239	215.576	1	215.576	0.89225
215.82	3	215.82	1.54835	215.82	1	215.82	0.89172
216.064	4	216.064	1.54433	216.064	1	216.064	0.89119
216.309	1	216.309	1.54034	216.309	2	216.309	0.89066
216.553	1	216.553	1.53636	216.553	2	216.553	0.89014
216.797	2	216.797	1.5324	216.797	2	216.797	0.88962
217.041	1	217.041	1.52846	217.041	0	217.041	0.8891
217.285	1	217.285	1.52454	217.285	0	217.285	0.88859
217.529	2	217.529	1.52064	217.529	2	217.529	0.88808
217.773	1	217.773	1.51676	217.773	0	217.773	0.88757
218.018	2	218.018	1.51289	218.018	0	218.018	0.88707
218.262	3	218.262	1.50905	218.262	1	218.262	0.88657
218.506	1	218.506	1.50522	218.506	1	218.506	0.88607
218.75	2	218.75	1.50142	218.75	1	218.75	0.88558
218.994	1	218.994	1.49763	218.994	2	218.994	0.88509
219.238	2	219.238	1.49386	219.238	1	219.238	0.88461
219.482	0	219.482	1.4901	219.482	2	219.482	0.88413
219.727	2	219.727	1.48637	219.727	2	219.727	0.88365
219.971	1	219.971	1.48265	219.971	4	219.971	0.88317
220.215	6	220.215	1.47895	220.215	1	220.215	0.8827
220.459	2	220.459	1.47527	220.459	1	220.459	0.88223
220.703	4	220.703	1.47161	220.703	1	220.703	0.88177
220.947	2	220.947	1.46796	220.947	0	220.947	0.88131
221.191	1	221.191	1.46434	221.191	3	221.191	0.88085
221.436	3	221.436	1.46073	221.436	2	221.436	0.88039
221.68	1	221.68	1.45714	221.68	1	221.68	0.87994
221.924	1	221.924	1.45356	221.924	1	221.924	0.87949
222.168	1	222.168	1.45	222.168	1	222.168	0.87904
222.412	3	222.412	1.44646	222.412	2	222.412	0.8786
222.656	2	222.656	1.44294	222.656	3	222.656	0.87816
222.9	1	222.9	1.43943	222.9	0	222.9	0.87772
223.145	4	223.145	1.43594	223.145	0	223.145	0.87729
223.389	2	223.389	1.43247	223.389	0	223.389	0.87686
223.633	1	223.633	1.42901	223.633	0	223.633	0.87643
223.877	2	223.877	1.42558	223.877	1	223.877	0.876
224.121	3	224.121	1.42215	224.121	2	224.121	0.87558
224.365	3	224.365	1.41875	224.365	2	224.365	0.87516
224.609	0	224.609	1.41536	224.609	2	224.609	0.87475
224.854	2	224.854	1.41199	224.854	2	224.854	0.87433
225.098	2	225.098	1.40863	225.098	0	225.098	0.87392
225.342	3	225.342	1.40529	225.342	1	225.342	0.87352
225.586	4	225.586	1.40196	225.586	1	225.586	0.87311
225.83	1	225.83	1.39866	225.83	2	225.83	0.87271
226.074	3	226.074	1.39536	226.074	0	226.074	0.87231
226.318	3	226.318	1.39209	226.318	0	226.318	0.87191
226.562	4	226.562	1.38883	226.562	1	226.562	0.87152
226.807	4	226.807	1.38558	226.807	1	226.807	0.87113
227.051	2	227.051	1.38235	227.051	2	227.051	0.87074
227.295	2	227.295	1.37914	227.295	1	227.295	0.87036
227.539	1	227.539	1.37594	227.539	0	227.539	0.86997
227.783	0	227.783	1.37276	227.783	2	227.783	0.86959
228.027	3	228.027	1.36959	228.027	1	228.027	0.86921
228.271	1	228.271	1.36644	228.271	1	228.271	0.86884
228.516	3	228.516	1.36331	228.516	2	228.516	0.86847
228.76	1	228.76	1.36019	228.76	2	228.76	0.8681
229.004	1	229.004	1.35708	229.004	0	229.004	0.86773
229.248	0	229.248	1.35399	229.248	0	229.248	0.86737
229.492	4	229.492	1.35091	229.492	0	229.492	0.867
229.736	2	229.736	1.34785	229.736	0	229.736	0.86664
229.98	0	229.98	1.34481	229.98	0	229.98	0.86629
230.225	2	230.225	1.34177	230.225	1	230.225	0.86593
230.469	3	230.469	1.33876	230.469	1	230.469	0.86558
230.713	3	230.713	1.33575	230.713	0	230.713	0.86523
230.957	7	230.957	1.33277	230.957	0	230.957	0.86488
231.201	2	231.201	1.32979	231.201	0	231.201	0.86454
231.445	3	231.445	1.32683	231.445	1	231.445	0.8642
231.689	2	231.689	1.32389	231.689	0	231.689	0.86386
231.934	3	231.934	1.32096	231.934	0	231.934	0.86352
232.178	3	232.178	1.31804	232.178	1	232.178	0.86318
232.422	1	232.422	1.31514	232.422	1	232.422	0.86285
232.666	3	232.666	1.31225	232.666	3	232.666	0.86252
232.91	4	232.91	1.30938	232.91	0	232.91	0.86219
233.154	0	233.154	1.30652	233.154	0	233.154	0.86186
233.398	2	233.398	1.30367	233.398	2	233.398	0.86154
233.643	7	233.643	1.30084	233.643	0	233.643	0.86122
233.887	1	233.887	1.29802	233.887	1	233.887	0.8609
234.131	2	234.131	1.29522	234.131	2	234.131	0.86058
234.375	1	234.375	1.29242	234.375	3	234.375	0.86027
234.619	1	234.619	1.28965	234.619	1	234.619	0.85995
234.863	4	234.863	1.28688	234.863	0	234.863	0.85964
235.107	1	235.107	1.28413	235.107	0	235.107	0.85934
235.352	1	235.352	1.28139	235.352	1	235.352	0.85903
235.596	2	235.596	1.27867	235.596	1	235.596	0.85872
235.84	1	235.84	1.27596	235.84	2	235.84	0.85842
236.084	2	236.084	1.27326	236.084	2	236.084	0.85812
236.328	3	236.328	1.27057	236.328	1	236.328	0.85782
236.572	2	236.572	1.2679	236.572	0	236.572	0.85753
236.816	2	236.816	1.26524	236.816	1	236.816	0.85723
237.061	1	237.061	1.26259	237.061	0	237.061	0.85694
237.305	4	237.305	1.25996	237.305	0	237.305	0.85665
237.549	1	237.549	1.25734	237.549	1	237.549	0.85637
237.793	1	237.793	1.25473	237.793	0	237.793	0.85608
238.037	4	238.037	1.25213	238.037	2	238.037	0.8558
238.281	0	238.281	1.24955	238.281	0	238.281	0.85551
238.525	1	238.525	1.24698	238.525	1	238.525	0.85523
238.77	2	238.77	1.24442	238.77	1	238.77	0.85496
239.014	3	239.014	1.24188	239.014	0	239.014	0.85468
239.258	3	239.258	1.23934	239.258	1	239.258	0.85441
239.502	2	239.502	1.23682	239.502	1	239.502	0.85413
239.746	2	239.746	1.23431	239.746	1	239.746	0.85386
239.99	3	239.99	1.23182	239.99	0	239.99	0.8536
240.234	1	240.234	1.22933	240.234	0	240.234	0.85333
240.479	1	240.479	1.22686	240.479	1	240.479	0.85306
240.723	5	240.723	1.2244	240.723	0	240.723	0.8528
240.967	2	240.967	1.22195	240.967	0	240.967	0.85254
241.211	1	241.211	1.21951	241.211	0	241.211	0.85228
241.455	0	241.455	1.21709	241.455	0	241.455	0.85202
241.699	2	241.699	1.21467	241.699	2	241.699	0.85177
241.943	3	241.943	1.21227	241.943	1	241.943	0.85151
242.188	4	242.188	1.20988	242.188	0	242.188	0.85126
242.432	2	242.432	1.2075	242.432	0	242.432	0.85101
242.676	1	242.676	1.20513	242.676	0	242.676	0.85076
242.92	0	242.92	1.20278	242.92	2	242.92	0.85052
243.164	0	243.164	1.20043	243.164	1	243.164	0.85027
243.408	2	243.408	1.1981	243.408	1	243.408	0.85003
243.652	3	243.652	1.19578	243.652	1	243.652	0.84979
243.896	2	243.896	1.19347	243.896	2	243.896	0.84955
244.141	1	244.141	1.19117	244.141	2	244.141	0.84931
244.385	1	244.385	1.18888	244.385	2	244.385	0.84907
244.629	1	244.629	1.1866	244.629	0	244.629	0.84884
244.873	2	244.873	1.18434	244.873	1	244.873	0.8486
245.117	1	245.117	1.18208	245.117	0	245.117	0.84837
245.361	2	245.361	1.17984	245.361	0	245.361	0.84814
245.605	3	245.605	1.1776	245.605	1	245.605	0.84791
245.85	2	245.85	1.17538	245.85	0	245.85	0.84768
246.094	0	246.094	1.17317	246.094	1	246.094	0.84746
246.338	1	246.338	1.17097	246.338	0	246.338	0.84724
246.582	0	246.582	1.16878	246.582	0	246.582	0.84701
246.826	1	246.826	1.1666	246.826	1	246.826	0.84679
247.07	2	247.07	1.16443	247.07	0	247.07	0.84657
247.314	0	247.314	1.16227	247.314	1	247.314	0.84636
247.559	1	247.559	1.16012	247.559	0	247.559	0.84614
247.803	2	247.803	1.15798	247.803	1	247.803	0.84592
248.047	3	248.047	1.15586	248.047	0	248.047	0.84571
248.291	0	248.291	1.15374	248.291	0	248.291	0.8455
248.535	2	248.535	1.15163	248.535	0	248.535	0.84529
248.779	1	248.779	1.14953	248.779	1	248.779	0.84508
249.023	3	249.023	1.14745	249.023	1	249.023	0.84487
249.268	1	249.268	1.14537	249.268	1	249.268	0.84467
249.512	2	249.512	1.1433	249.512	1	249.512	0.84446
249.756	0	249.756	1.14125	249.756	0	249.756	0.84426
250	4	250	1.1392	250	0	250	0.84406
250.244	0	250.244	1.13716	250.244	1	250.244
250.488	1	250.488	1.13514	250.488	2	250.488
250.732	1	250.732	1.13312	250.732	0	250.732
250.977	1	250.977	1.13111	250.977	1	250.977
251.221	2	251.221	1.12911	251.221	1	251.221
251.465	4	251.465	1.12713	251.465	1	251.465
251.709	2	251.709	1.12515	251.709	0	251.709
251.953	2	251.953	1.12318	251.953	0	251.953
252.197	0	252.197	1.12122	252.197	0	252.197
252.441	1	252.441	1.11927	252.441	0	252.441
252.686	0	252.686	1.11733	252.686	0	252.686
252.93	3	252.93	1.1154	252.93	1	252.93
253.174	2	253.174	1.11348	253.174	1	253.174
253.418	2	253.418	1.11157	253.418	1	253.418
253.662	3	253.662	1.10966	253.662	0	253.662
253.906	3	253.906	1.10777	253.906	0	253.906
254.15	1	254.15	1.10588	254.15	0	254.15
254.395	3	254.395	1.10401	254.395	1	254.395
254.639	1	254.639	1.10214	254.639	0	254.639
254.883	1	254.883	1.10028	254.883	1	254.883
255.127	5	255.127	1.09844	255.127	2	255.127
255.371	2	255.371	1.0966	255.371	1	255.371
255.615	3	255.615	1.09476	255.615	2	255.615
255.859	1	255.859	1.09294	255.859	0	255.859
256.104	2	256.104	1.09113	256.104	0	256.104
256.348	0	256.348	1.08933	256.348	0	256.348
256.592	1	256.592	1.08753	256.592	0	256.592
256.836	2	256.836	1.08574	256.836	2	256.836
257.08	1	257.08	1.08397	257.08	1	257.08
257.324	2	257.324	1.0822	257.324	1	257.324
257.568	1	257.568	1.08043	257.568	0	257.568
257.812	2	257.812	1.07868	257.812	1	257.812
258.057	0	258.057	1.07694	258.057	3	258.057
258.301	5	258.301	1.0752	258.301	2	258.301
258.545	1	258.545	1.07348	258.545	0	258.545
258.789	2	258.789	1.07176	258.789	0	258.789
259.033	1	259.033	1.07005	259.033	1	259.033
259.277	3	259.277	1.06834	259.277	1	259.277
259.521	0	259.521	1.06665	259.521	1	259.521
259.766	0	259.766	1.06496	259.766	1	259.766
260.01	1	260.01	1.06329	260.01	1	260.01
260.254	1	260.254	1.06162	260.254	0	260.254
260.498	1	260.498	1.05996	260.498	1	260.498
260.742	1	260.742	1.0583	260.742	0	260.742
260.986	0	260.986	1.05666	260.986	0	260.986
261.23	1	261.23	1.05502	261.23	0	261.23
261.475	1	261.475	1.05339	261.475	1	261.475
261.719	2	261.719	1.05177	261.719	0	261.719
261.963	3	261.963	1.05015	261.963	0	261.963
262.207	0	262.207	1.04855	262.207	1	262.207
262.451	2	262.451	1.04695	262.451	0	262.451
262.695	2	262.695	1.04536	262.695	0	262.695
262.939	3	262.939	1.04378	262.939	0	262.939
263.184	2	263.184	1.0422	263.184	1	263.184
263.428	0	263.428	1.04063	263.428	0	263.428
263.672	1	263.672	1.03907	263.672	0	263.672
263.916	4	263.916	1.03752	263.916	1	263.916
264.16	0	264.16	1.03598	264.16	0	264.16
264.404	2	264.404	1.03444	264.404	0	264.404
264.648	2	264.648	1.03291	264.648	0	264.648
264.893	1	264.893	1.03139	264.893	0	264.893
265.137	2	265.137	1.02987	265.137	0	265.137
265.381	3	265.381	1.02836	265.381	1	265.381
265.625	0	265.625	1.02686	265.625	3	265.625
265.869	0	265.869	1.02537	265.869	2	265.869
266.113	1	266.113	1.02388	266.113	0	266.113
266.357	2	266.357	1.0224	266.357	2	266.357
266.602	1	266.602	1.02093	266.602	2	266.602
266.846	2	266.846	1.01947	266.846	2	266.846
267.09	1	267.09	1.01801	267.09	0	267.09
267.334	0	267.334	1.01656	267.334	0	267.334
267.578	2	267.578	1.01512	267.578	0	267.578
267.822	1	267.822	1.01368	267.822	1	267.822
268.066	0	268.066	1.01225	268.066	1	268.066
268.311	2	268.311	1.01083	268.311	0	268.311
268.555	2	268.555	1.00941	268.555	1	268.555
268.799	3	268.799	1.008	268.799	0	268.799
269.043	0	269.043	1.0066	269.043	0	269.043
269.287	4	269.287	1.00521	269.287	1	269.287
269.531	0	269.531	1.00382	269.531	0	269.531
269.775	4	269.775	1.00244	269.775	0	269.775
270.02	4	270.02	1.00106	270.02	0	270.02
270.264	1	270.264	0.99969	270.264	0	270.264
270.508	1	270.508	0.99833	270.508	0	270.508
270.752	0	270.752	0.99698	270.752	1	270.752
270.996	2	270.996	0.99563	270.996	0	270.996
271.24	2	271.24	0.99428	271.24	0	271.24
271.484	2	271.484	0.99295	271.484	0	271.484
271.729	0	271.729	0.99162	271.729	1	271.729
271.973	3	271.973	0.9903	271.973	0	271.973
272.217	1	272.217	0.98898	272.217	1	272.217
272.461	2	272.461	0.98767	272.461	0	272.461
272.705	1	272.705	0.98637	272.705	1	272.705
272.949	2	272.949	0.98507	272.949	1	272.949
273.193	2	273.193	0.98378	273.193	0	273.193
273.438	0	273.438	0.98249	273.438	1	273.438
273.682	3	273.682	0.98121	273.682	1	273.682
273.926	2	273.926	0.97994	273.926	0	273.926
274.17	0	274.17	0.97868	274.17	1	274.17
274.414	1	274.414	0.97742	274.414	0	274.414
274.658	1	274.658	0.97616	274.658	0	274.658
274.902	2	274.902	0.97491	274.902	0	274.902
275.146	0	275.146	0.97367	275.146	0	275.146
275.391	4	275.391	0.97244	275.391	2	275.391
275.635	2	275.635	0.97121	275.635	0	275.635
275.879	1	275.879	0.96998	275.879	1	275.879
276.123	0	276.123	0.96876	276.123	0	276.123
276.367	1	276.367	0.96755	276.367	0	276.367
276.611	6	276.611	0.96634	276.611	0	276.611
276.855	2	276.855	0.96514	276.855	0	276.855
277.1	2	277.1	0.96395	277.1	0	277.1
277.344	1	277.344	0.96276	277.344	2	277.344
277.588	0	277.588	0.96158	277.588	1	277.588
277.832	4	277.832	0.9604	277.832	1	277.832
278.076	2	278.076	0.95923	278.076	0	278.076
278.32	2	278.32	0.95806	278.32	2	278.32
278.564	0	278.564	0.9569	278.564	0	278.564
278.809	3	278.809	0.95575	278.809	2	278.809
279.053	1	279.053	0.9546	279.053	2	279.053
279.297	0	279.297	0.95345	279.297	1	279.297
279.541	1	279.541	0.95232	279.541	0	279.541
279.785	2	279.785	0.95118	279.785	1	279.785
280.029	1	280.029	0.95006	280.029	0	280.029
280.273	2	280.273	0.94893	280.273	0	280.273
280.518	1	280.518	0.94782	280.518	0	280.518
280.762	0	280.762	0.94671	280.762	1	280.762
281.006	0	281.006	0.9456	281.006	0	281.006
281.25	1	281.25	0.9445	281.25	2	281.25
281.494	1	281.494	0.94341	281.494	0	281.494
281.738	0	281.738	0.94232	281.738	0	281.738
281.982	0	281.982	0.94123	281.982	0	281.982
282.227	3	282.227	0.94015	282.227	0	282.227
282.471	0	282.471	0.93908	282.471	0	282.471
282.715	3	282.715	0.93801	282.715	0	282.715
282.959	4	282.959	0.93695	282.959	1	282.959
283.203	2	283.203	0.93589	283.203	0	283.203
283.447	0	283.447	0.93484	283.447	1	283.447
283.691	1	283.691	0.93379	283.691	0	283.691
283.936	3	283.936	0.93275	283.936	0	283.936
284.18	1	284.18	0.93171	284.18	0	284.18
284.424	1	284.424	0.93067	284.424	0	284.424
284.668	1	284.668	0.92965	284.668	2	284.668
284.912	3	284.912	0.92862	284.912	0	284.912
285.156	0	285.156	0.92761	285.156	0	285.156
285.4	0	285.4	0.92659	285.4	0	285.4
285.645	1	285.645	0.92558	285.645	1	285.645
285.889	1	285.889	0.92458	285.889	2	285.889
286.133	3	286.133	0.92358	286.133	1	286.133
286.377	3	286.377	0.92259	286.377	0	286.377
286.621	2	286.621	0.9216	286.621	0	286.621
286.865	0	286.865	0.92062	286.865	0	286.865
287.109	1	287.109	0.91964	287.109	0	287.109
287.354	2	287.354	0.91866	287.354	0	287.354
287.598	0	287.598	0.91769	287.598	1	287.598
287.842	0	287.842	0.91673	287.842	0	287.842
288.086	2	288.086	0.91577	288.086	2	288.086
288.33	1	288.33	0.91481	288.33	0	288.33
288.574	2	288.574	0.91386	288.574	1	288.574
288.818	2	288.818	0.91291	288.818	0	288.818
289.062	1	289.062	0.91197	289.062	0	289.062
289.307	0	289.307	0.91103	289.307	0	289.307
289.551	2	289.551	0.9101	289.551	1	289.551
289.795	1	289.795	0.90917	289.795	0	289.795
290.039	0	290.039	0.90825	290.039	0	290.039
290.283	7	290.283	0.90733	290.283	2	290.283
290.527	2	290.527	0.90641	290.527	0	290.527
290.771	3	290.771	0.9055	290.771	0	290.771
291.016	2	291.016	0.9046	291.016	1	291.016
291.26	0	291.26	0.9037	291.26	1	291.26
291.504	2	291.504	0.9028	291.504	2	291.504
291.748	0	291.748	0.9019	291.748	2	291.748
291.992	2	291.992	0.90102	291.992	0	291.992
292.236	1	292.236	0.90013	292.236	1	292.236
292.48	3	292.48	0.89925	292.48	0	292.48
292.725	0	292.725	0.89838	292.725	1	292.725
292.969	3	292.969	0.8975	292.969	1	292.969
293.213	0	293.213	0.89664	293.213	1	293.213
293.457	3	293.457	0.89577	293.457	1	293.457
293.701	1	293.701	0.89491	293.701	0	293.701
293.945	1	293.945	0.89406	293.945	0	293.945
294.189	1	294.189	0.89321	294.189	0	294.189
294.434	1	294.434	0.89236	294.434	0	294.434
294.678	0	294.678	0.89152	294.678	1	294.678
294.922	3	294.922	0.89068	294.922	0	294.922
295.166	1	295.166	0.88985	295.166	0	295.166
295.41	0	295.41	0.88902	295.41	1	295.41
295.654	0	295.654	0.88819	295.654	0	295.654
295.898	1	295.898	0.88737	295.898	1	295.898
296.143	0	296.143	0.88655	296.143	0	296.143
296.387	3	296.387	0.88573	296.387	0	296.387
296.631	1	296.631	0.88492	296.631	0	296.631
296.875	1	296.875	0.88412	296.875	0	296.875
297.119	1	297.119	0.88331	297.119	0	297.119
297.363	5	297.363	0.88252	297.363	0	297.363
297.607	2	297.607	0.88172	297.607	1	297.607
297.852	1	297.852	0.88093	297.852	0	297.852
298.096	3	298.096	0.88014	298.096	0	298.096
298.34	2	298.34	0.87936	298.34	0	298.34
298.584	1	298.584	0.87858	298.584	0	298.584
298.828	3	298.828	0.8778	298.828	0	298.828
299.072	0	299.072	0.87703	299.072	1	299.072
299.316	2	299.316	0.87626	299.316	1	299.316
299.561	1	299.561	0.8755	299.561	0	299.561
299.805	0	299.805	0.87474	299.805	0	299.805
300.049	1	300.049	0.87398	300.049	0	300.049
300.293	1	300.293	0.87323	300.293	0	300.293
300.537	3	300.537	0.87248	300.537	0	300.537
300.781	3	300.781	0.87173	300.781	0	300.781
301.025	1	301.025	0.87099	301.025	0	301.025
301.27	1	301.27	0.87025	301.27	0	301.27
301.514	4	301.514	0.86951	301.514	0	301.514
301.758	2	301.758	0.86878	301.758	0	301.758
302.002	0	302.002	0.86805	302.002	0	302.002
302.246	0	302.246	0.86733	302.246	1	302.246
302.49	4	302.49	0.86661	302.49	0	302.49
302.734	1	302.734	0.86589	302.734	0	302.734
302.979	1	302.979	0.86517	302.979	0	302.979
303.223	1	303.223	0.86446	303.223	0	303.223
303.467	1	303.467	0.86375	303.467	2	303.467
303.711	0	303.711	0.86305	303.711	0	303.711
303.955	1	303.955	0.86235	303.955	1	303.955
304.199	2	304.199	0.86165	304.199	0	304.199
304.443	1	304.443	0.86096	304.443	0	304.443
304.688	0	304.688	0.86027	304.688	0	304.688
304.932	0	304.932	0.85958	304.932	1	304.932
305.176	0	305.176	0.8589	305.176	1	305.176
305.42	0	305.42	0.85822	305.42	1	305.42
305.664	2	305.664	0.85754	305.664	0	305.664
305.908	1	305.908	0.85686	305.908	0	305.908
306.152	1	306.152	0.85619	306.152	1	306.152
306.396	1	306.396	0.85553	306.396	0	306.396
306.641	0	306.641	0.85486	306.641	1	306.641
306.885	1	306.885	0.8542	306.885	1	306.885
307.129	0	307.129	0.85354	307.129	0	307.129
307.373	2	307.373	0.85289	307.373	0	307.373
307.617	0	307.617	0.85224	307.617	2	307.617
307.861	3	307.861	0.85159	307.861	1	307.861
308.105	2	308.105	0.85094	308.105	2	308.105
308.35	0	308.35	0.8503	308.35	0	308.35
308.594	2	308.594	0.84966	308.594	0	308.594
308.838	2	308.838	0.84902	308.838	2	308.838
309.082	0	309.082	0.84839	309.082	0	309.082
309.326	0	309.326	0.84776	309.326	1	309.326
309.57	0	309.57	0.84713	309.57	1	309.57
309.814	0	309.814	0.84651	309.814	0	309.814
310.059	1	310.059	0.84589	310.059	1	310.059
310.303	2	310.303	0.84527	310.303	0	310.303
310.547	2	310.547	0.84466	310.547	2	310.547
310.791	0	310.791	0.84405	310.791	0	310.791
311.035	2	311.035	0.84344	311.035	0	311.035
311.279	3	311.279	0.84283	311.279	0	311.279
311.523	2	311.523	0.84223	311.523	0	311.523
311.768	2	311.768	0.84163	311.768	0	311.768
312.012	1	312.012	0.84103	312.012	1	312.012
312.256	1	312.256	0.84044	312.256	0	312.256
312.5	3	312.5	0.83985	312.5	0	312.5
312.744	4	312.744	0.83926	312.744	0	312.744
312.988	0	312.988	0.83867	312.988	0	312.988
313.232	3	313.232	0.83809	313.232	1	313.232
313.477	1	313.477	0.83751	313.477	1	313.477
313.721	3	313.721	0.83693	313.721	0	313.721
313.965	3	313.965	0.83636	313.965	0	313.965
314.209	1	314.209	0.83579	314.209	0	314.209
314.453	1	314.453	0.83522	314.453	2	314.453
314.697	1	314.697	0.83465	314.697	0	314.697
314.941	2	314.941	0.83409	314.941	1	314.941
315.186	3	315.186	0.83353	315.186	0	315.186
315.43	0	315.43	0.83297	315.43	0	315.43
315.674	1	315.674	0.83241	315.674	1	315.674
315.918	0	315.918	0.83186	315.918	1	315.918
316.162	0	316.162	0.83131	316.162	0	316.162
316.406	2	316.406	0.83076	316.406	0	316.406
316.65	1	316.65	0.83022	316.65	0	316.65
316.895	0	316.895	0.82968	316.895	0	316.895
317.139	2	317.139	0.82914	317.139	1	317.139
317.383	0	317.383	0.8286	317.383	2	317.383
317.627	2	317.627	0.82807	317.627	0	317.627
317.871	3	317.871	0.82754	317.871	0	317.871
318.115	1	318.115	0.82701	318.115	0	318.115
318.359	2	318.359	0.82648	318.359	0	318.359
318.604	2	318.604	0.82596	318.604	1	318.604
318.848	0	318.848	0.82544	318.848	0	318.848
319.092	0	319.092	0.82492	319.092	1	319.092
319.336	0	319.336	0.8244	319.336	0	319.336
319.58	2	319.58	0.82389	319.58	1	319.58
319.824	1	319.824	0.82338	319.824	0	319.824
320.068	0	320.068	0.82287	320.068	1	320.068
320.312	1	320.312	0.82236	320.312	0	320.312
320.557	2	320.557	0.82186	320.557	0	320.557
320.801	2	320.801	0.82135	320.801	1	320.801
321.045	0	321.045	0.82086	321.045	0	321.045
321.289	0	321.289	0.82036	321.289	1	321.289
321.533	1	321.533	0.81986	321.533	0	321.533
321.777	1	321.777	0.81937	321.777	0	321.777
322.021	1	322.021	0.81888	322.021	0	322.021
322.266	1	322.266	0.8184	322.266	0	322.266
322.51	2	322.51	0.81791	322.51	0	322.51
322.754	2	322.754	0.81743	322.754	0	322.754
322.998	1	322.998	0.81695	322.998	1	322.998
323.242	2	323.242	0.81647	323.242	0	323.242
323.486	2	323.486	0.816	323.486	0	323.486
323.73	0	323.73	0.81552	323.73	0	323.73
323.975	1	323.975	0.81505	323.975	1	323.975
324.219	1	324.219	0.81458	324.219	0	324.219
324.463	4	324.463	0.81412	324.463	1	324.463
324.707	2	324.707	0.81365	324.707	2	324.707
324.951	1	324.951	0.81319	324.951	1	324.951
325.195	1	325.195	0.81273	325.195	0	325.195
325.439	2	325.439	0.81227	325.439	0	325.439
325.684	3	325.684	0.81182	325.684	2	325.684
325.928	1	325.928	0.81137	325.928	0	325.928
326.172	0	326.172	0.81092	326.172	0	326.172
326.416	1	326.416	0.81047	326.416	1	326.416
326.66	0	326.66	0.81002	326.66	1	326.66
326.904	2	326.904	0.80958	326.904	1	326.904
327.148	1	327.148	0.80913	327.148	0	327.148
327.393	0	327.393	0.80869	327.393	1	327.393
327.637	1	327.637	0.80826	327.637	0	327.637
327.881	1	327.881	0.80782	327.881	0	327.881
328.125	0	328.125	0.80739	328.125	0	328.125
328.369	2	328.369	0.80696	328.369	1	328.369
328.613	1	328.613	0.80653	328.613	0	328.613
328.857	0	328.857	0.8061	328.857	1	328.857
329.102	2	329.102	0.80567	329.102	0	329.102
329.346	1	329.346	0.80525	329.346	1	329.346
329.59	1	329.59	0.80483	329.59	1	329.59
329.834	0	329.834	0.80441	329.834	0	329.834
330.078	1	330.078	0.80399	330.078	0	330.078
330.322	1	330.322	0.80358	330.322	0	330.322
330.566	0	330.566	0.80317	330.566	1	330.566
330.811	2	330.811	0.80275	330.811	0	330.811
331.055	1	331.055	0.80235	331.055	0	331.055
331.299	0	331.299	0.80194	331.299	0	331.299
331.543	1	331.543	0.80153	331.543	2	331.543
331.787	2	331.787	0.80113	331.787	2	331.787
332.031	1	332.031	0.80073	332.031	1	332.031
332.275	1	332.275	0.80033	332.275	0	332.275
332.52	1	332.52	0.79993	332.52	0	332.52
332.764	0	332.764	0.79954	332.764	0	332.764
333.008	1	333.008	0.79914	333.008	0	333.008
333.252	2	333.252	0.79875	333.252	0	333.252
333.496	0	333.496	0.79836	333.496	0	333.496
333.74	0	333.74	0.79797	333.74	0	333.74
333.984	3	333.984	0.79759	333.984	0	333.984
334.229	0	334.229	0.7972	334.229	0	334.229
334.473	1	334.473	0.79682	334.473	1	334.473
334.717	1	334.717	0.79644	334.717	1	334.717
334.961	4	334.961	0.79606	334.961	0	334.961
335.205	1	335.205	0.79569	335.205	0	335.205
335.449	0	335.449	0.79531	335.449	1	335.449
335.693	0	335.693	0.79494	335.693	0	335.693
335.938	1	335.938	0.79457	335.938	0	335.938
336.182	1	336.182	0.7942	336.182	1	336.182
336.426	1	336.426	0.79383	336.426	2	336.426
336.67	1	336.67	0.79346	336.67	0	336.67
336.914	1	336.914	0.7931	336.914	0	336.914
337.158	2	337.158	0.79274	337.158	1	337.158
337.402	3	337.402	0.79238	337.402	0	337.402
337.646	1	337.646	0.79202	337.646	1	337.646
337.891	0	337.891	0.79166	337.891	0	337.891
338.135	1	338.135	0.79131	338.135	1	338.135
338.379	1	338.379	0.79095	338.379	1	338.379
338.623	0	338.623	0.7906	338.623	0	338.623
338.867	2	338.867	0.79025	338.867	0	338.867
339.111	0	339.111	0.7899	339.111	0	339.111
339.355	1	339.355	0.78956	339.355	0	339.355
339.6	1	339.6	0.78921	339.6	0	339.6
339.844	4	339.844	0.78887	339.844	0	339.844
340.088	1	340.088	0.78852	340.088	0	340.088
340.332	2	340.332	0.78818	340.332	0	340.332
340.576	0	340.576	0.78785	340.576	1	340.576
340.82	0	340.82	0.78751	340.82	0	340.82
341.064	1	341.064	0.78717	341.064	1	341.064
341.309	0	341.309	0.78684	341.309	1	341.309
341.553	2	341.553	0.78651	341.553	1	341.553
341.797	1	341.797	0.78618	341.797	0	341.797
342.041	0	342.041	0.78585	342.041	0	342.041
342.285	0	342.285	0.78552	342.285	1	342.285
342.529	0	342.529	0.7852	342.529	1	342.529
342.773	0	342.773	0.78487	342.773	0	342.773
343.018	1	343.018	0.78455	343.018	0	343.018
343.262	0	343.262	0.78423	343.262	0	343.262
343.506	0	343.506	0.78391	343.506	0	343.506
343.75	2	343.75	0.78359	343.75	1	343.75
343.994	1	343.994	0.78327	343.994	0	343.994
344.238	0	344.238	0.78296	344.238	2	344.238
344.482	0	344.482	0.78265	344.482	0	344.482
344.727	2	344.727	0.78233	344.727	0	344.727
344.971	3	344.971	0.78202	344.971	0	344.971
345.215	0	345.215	0.78172	345.215	0	345.215
345.459	2	345.459	0.78141	345.459	0	345.459
345.703	2	345.703	0.7811	345.703	1	345.703
345.947	0	345.947	0.7808	345.947	0	345.947
346.191	0	346.191	0.7805	346.191	0	346.191
346.436	2	346.436	0.78019	346.436	0	346.436
346.68	0	346.68	0.77989	346.68	0	346.68
346.924	2	346.924	0.7796	346.924	0	346.924
347.168	1	347.168	0.7793	347.168	0	347.168
347.412	2	347.412	0.779	347.412	0	347.412
347.656	2	347.656	0.77871	347.656	0	347.656
347.9	2	347.9	0.77842	347.9	2	347.9
348.145	2	348.145	0.77812	348.145	0	348.145
348.389	2	348.389	0.77784	348.389	0	348.389
348.633	2	348.633	0.77755	348.633	0	348.633
348.877	1	348.877	0.77726	348.877	0	348.877
349.121	0	349.121	0.77697	349.121	2	349.121
349.365	2	349.365	0.77669	349.365	0	349.365
349.609	1	349.609	0.77641	349.609	1	349.609
349.854	1	349.854	0.77612	349.854	0	349.854
350.098	2	350.098	0.77584	350.098	0	350.098
350.342	0	350.342	0.77557	350.342	1	350.342
350.586	2	350.586	0.77529	350.586	1	350.586
350.83	3	350.83	0.77501	350.83	0	350.83
351.074	1	351.074	0.77474	351.074	0	351.074
351.318	2	351.318	0.77446	351.318	0	351.318
351.562	0	351.562	0.77419	351.562	2	351.562
351.807	5	351.807	0.77392	351.807	0	351.807
352.051	0	352.051	0.77365	352.051	0	352.051
352.295	0	352.295	0.77338	352.295	0	352.295
352.539	0	352.539	0.77312	352.539	0	352.539
352.783	0	352.783	0.77285	352.783	0	352.783
353.027	1	353.027	0.77259	353.027	0	353.027
353.271	0	353.271	0.77232	353.271	0	353.271
353.516	2	353.516	0.77206	353.516	0	353.516
353.76	2	353.76	0.7718	353.76	1	353.76
354.004	3	354.004	0.77154	354.004	0	354.004
354.248	0	354.248	0.77128	354.248	1	354.248
354.492	0	354.492	0.77103	354.492	0	354.492
354.736	0	354.736	0.77077	354.736	1	354.736
354.98	0	354.98	0.77052	354.98	0	354.98
355.225	1	355.225	0.77026	355.225	1	355.225
355.469	2	355.469	0.77001	355.469	1	355.469
355.713	1	355.713	0.76976	355.713	2	355.713
355.957	1	355.957	0.76951	355.957	0	355.957
356.201	1	356.201	0.76926	356.201	0	356.201
356.445	3	356.445	0.76902	356.445	0	356.445
356.689	0	356.689	0.76877	356.689	0	356.689
356.934	1	356.934	0.76853	356.934	0	356.934
357.178	2	357.178	0.76828	357.178	1	357.178
357.422	0	357.422	0.76804	357.422	0	357.422
357.666	1	357.666	0.7678	357.666	0	357.666
357.91	1	357.91	0.76756	357.91	0	357.91
358.154	2	358.154	0.76732	358.154	0	358.154
358.398	1	358.398	0.76708	358.398	0	358.398
358.643	0	358.643	0.76685	358.643	0	358.643
358.887	1	358.887	0.76661	358.887	0	358.887
359.131	0	359.131	0.76638	359.131	1	359.131
359.375	2	359.375	0.76614	359.375	1	359.375
359.619	0	359.619	0.76591	359.619	0	359.619
359.863	1	359.863	0.76568	359.863	0	359.863
360.107	2	360.107	0.76545	360.107	1	360.107
360.352	0	360.352	0.76522	360.352	1	360.352
360.596	3	360.596	0.765	360.596	0	360.596
360.84	0	360.84	0.76477	360.84	0	360.84
361.084	1	361.084	0.76454	361.084	0	361.084
361.328	3	361.328	0.76432	361.328	0	361.328
361.572	2	361.572	0.7641	361.572	0	361.572
361.816	1	361.816	0.76387	361.816	0	361.816
362.061	1	362.061	0.76365	362.061	0	362.061
362.305	1	362.305	0.76343	362.305	0	362.305
362.549	0	362.549	0.76321	362.549	0	362.549
362.793	3	362.793	0.763	362.793	0	362.793
363.037	0	363.037	0.76278	363.037	0	363.037
363.281	3	363.281	0.76256	363.281	1	363.281
363.525	0	363.525	0.76235	363.525	0	363.525
363.77	0	363.77	0.76214	363.77	0	363.77
364.014	1	364.014	0.76192	364.014	0	364.014
364.258	1	364.258	0.76171	364.258	0	364.258
364.502	1	364.502	0.7615	364.502	0	364.502
364.746	1	364.746	0.76129	364.746	0	364.746
364.99	0	364.99	0.76108	364.99	0	364.99
365.234	0	365.234	0.76088	365.234	0	365.234
365.479	2	365.479	0.76067	365.479	0	365.479
365.723	2	365.723	0.76046	365.723	0	365.723
365.967	0	365.967	0.76026	365.967	0	365.967
366.211	0	366.211	0.76006	366.211	0	366.211
366.455	0	366.455	0.75985	366.455	0	366.455
366.699	2	366.699	0.75965	366.699	1	366.699
366.943	4	366.943	0.75945	366.943	0	366.943
367.188	0	367.188	0.75925	367.188	0	367.188
367.432	4	367.432	0.75905	367.432	1	367.432
367.676	3	367.676	0.75886	367.676	2	367.676
367.92	1	367.92	0.75866	367.92	1	367.92
368.164	2	368.164	0.75846	368.164	1	368.164
368.408	0	368.408	0.75827	368.408	1	368.408
368.652	2	368.652	0.75808	368.652	0	368.652
368.896	0	368.896	0.75788	368.896	0	368.896
369.141	2	369.141	0.75769	369.141	0	369.141
369.385	2	369.385	0.7575	369.385	0	369.385
369.629	0	369.629	0.75731	369.629	0	369.629
369.873	2	369.873	0.75712	369.873	0	369.873
370.117	0	370.117	0.75693	370.117	0	370.117
370.361	1	370.361	0.75674	370.361	0	370.361
370.605	0	370.605	0.75656	370.605	0	370.605
370.85	1	370.85	0.75637	370.85	0	370.85
371.094	0	371.094	0.75619	371.094	0	371.094
371.338	1	371.338	0.756	371.338	0	371.338
371.582	0	371.582	0.75582	371.582	1	371.582
371.826	1	371.826	0.75564	371.826	0	371.826
372.07	0	372.07	0.75546	372.07	0	372.07
372.314	0	372.314	0.75528	372.314	0	372.314
372.559	1	372.559	0.7551	372.559	0	372.559
372.803	1	372.803	0.75492	372.803	0	372.803
373.047	2	373.047	0.75474	373.047	0	373.047
373.291	2	373.291	0.75457	373.291	0	373.291
373.535	0	373.535	0.75439	373.535	0	373.535
373.779	0	373.779	0.75421	373.779	0	373.779
374.023	1	374.023	0.75404	374.023	0	374.023
374.268	2	374.268	0.75387	374.268	1	374.268
374.512	3	374.512	0.75369	374.512	0	374.512
374.756	2	374.756	0.75352	374.756	0	374.756
375	1	375	0.75335	375	0	375
375.244	1	375.244	0.75318	375.244	0	375.244
375.488	1	375.488	0.75301	375.488	0	375.488
375.732	1	375.732	0.75284	375.732	0	375.732
375.977	0	375.977	0.75268	375.977	0	375.977
376.221	1	376.221	0.75251	376.221	0	376.221
376.465	0	376.465	0.75234	376.465	0	376.465
376.709	1	376.709	0.75218	376.709	0	376.709
376.953	1	376.953	0.75201	376.953	0	376.953
377.197	2	377.197	0.75185	377.197	0	377.197
377.441	1	377.441	0.75169	377.441	0	377.441
377.686	0	377.686	0.75153	377.686	0	377.686
377.93	0	377.93	0.75137	377.93	0	377.93
378.174	4	378.174	0.7512	378.174	0	378.174
378.418	0	378.418	0.75105	378.418	0	378.418
378.662	2	378.662	0.75089	378.662	0	378.662
378.906	0	378.906	0.75073	378.906	1	378.906
379.15	0	379.15	0.75057	379.15	1	379.15
379.395	1	379.395	0.75041	379.395	0	379.395
379.639	1	379.639	0.75026	379.639	0	379.639
379.883	1	379.883	0.7501	379.883	0	379.883
380.127	2	380.127	0.74995	380.127	1	380.127
380.371	0	380.371	0.7498	380.371	0	380.371
380.615	0	380.615	0.74964	380.615	0	380.615
380.859	1	380.859	0.74949	380.859	0	380.859
381.104	1	381.104	0.74934	381.104	0	381.104
381.348	1	381.348	0.74919	381.348	1	381.348
381.592	1	381.592	0.74904	381.592	1	381.592
381.836	0	381.836	0.74889	381.836	0	381.836
382.08	2	382.08	0.74874	382.08	2	382.08
382.324	0	382.324	0.74859	382.324	0	382.324
382.568	0	382.568	0.74845	382.568	0	382.568
382.812	1	382.812	0.7483	382.812	1	382.812
383.057	0	383.057	0.74815	383.057	0	383.057
383.301	1	383.301	0.74801	383.301	0	383.301
383.545	1	383.545	0.74787	383.545	1	383.545
383.789	0	383.789	0.74772	383.789	2	383.789
384.033	1	384.033	0.74758	384.033	0	384.033
384.277	0	384.277	0.74744	384.277	0	384.277
384.521	0	384.521	0.7473	384.521	0	384.521
384.766	1	384.766	0.74715	384.766	0	384.766
385.01	0	385.01	0.74701	385.01	1	385.01
385.254	1	385.254	0.74688	385.254	0	385.254
385.498	0	385.498	0.74674	385.498	0	385.498
385.742	1	385.742	0.7466	385.742	0	385.742
385.986	2	385.986	0.74646	385.986	0	385.986
386.23	0	386.23	0.74632	386.23	0	386.23
386.475	1	386.475	0.74619	386.475	1	386.475
386.719	1	386.719	0.74605	386.719	0	386.719
386.963	1	386.963	0.74592	386.963	0	386.963
387.207	1	387.207	0.74578	387.207	0	387.207
387.451	1	387.451	0.74565	387.451	0	387.451
387.695	2	387.695	0.74552	387.695	0	387.695
387.939	1	387.939	0.74539	387.939	0	387.939
388.184	1	388.184	0.74525	388.184	0	388.184
388.428	2	388.428	0.74512	388.428	0	388.428
388.672	0	388.672	0.74499	388.672	1	388.672
388.916	2	388.916	0.74486	388.916	0	388.916
389.16	2	389.16	0.74473	389.16	1	389.16
389.404	0	389.404	0.74461	389.404	0	389.404
389.648	0	389.648	0.74448	389.648	0	389.648
389.893	1	389.893	0.74435	389.893	0	389.893
390.137	1	390.137	0.74423	390.137	0	390.137
390.381	0	390.381	0.7441	390.381	0	390.381
390.625	1	390.625	0.74397	390.625	0	390.625
390.869	0	390.869	0.74385	390.869	0	390.869
391.113	0	391.113	0.74373	391.113	1	391.113
391.357	1	391.357	0.7436	391.357	0	391.357
391.602	1	391.602	0.74348	391.602	0	391.602
391.846	1	391.846	0.74336	391.846	0	391.846
392.09	1	392.09	0.74324	392.09	1	392.09
392.334	2	392.334	0.74311	392.334	0	392.334
392.578	0	392.578	0.74299	392.578	0	392.578
392.822	0	392.822	0.74287	392.822	1	392.822
393.066	0	393.066	0.74275	393.066	0	393.066
393.311	1	393.311	0.74264	393.311	0	393.311
393.555	4	393.555	0.74252	393.555	0	393.555
393.799	3	393.799	0.7424	393.799	0	393.799
394.043	2	394.043	0.74228	394.043	0	394.043
394.287	0	394.287	0.74217	394.287	0	394.287
394.531	0	394.531	0.74205	394.531	1	394.531
394.775	1	394.775	0.74193	394.775	1	394.775
395.02	0	395.02	0.74182	395.02	2	395.02
395.264	1	395.264	0.74171	395.264	0	395.264
395.508	1	395.508	0.74159	395.508	1	395.508
395.752	1	395.752	0.74148	395.752	0	395.752
395.996	1	395.996	0.74137	395.996	0	395.996
396.24	2	396.24	0.74125	396.24	0	396.24
396.484	1	396.484	0.74114	396.484	0	396.484
396.729	4	396.729	0.74103	396.729	0	396.729
396.973	1	396.973	0.74092	396.973	0	396.973
397.217	1	397.217	0.74081	397.217	0	397.217
397.461	0	397.461	0.7407	397.461	0	397.461
397.705	1	397.705	0.74059	397.705	0	397.705
397.949	0	397.949	0.74049	397.949	0	397.949
398.193	0	398.193	0.74038	398.193	0	398.193
398.438	1	398.438	0.74027	398.438	0	398.438
398.682	1	398.682	0.74016	398.682	0	398.682
398.926	0	398.926	0.74006	398.926	0	398.926
399.17	0	399.17	0.73995	399.17	1	399.17
399.414	0	399.414	0.73985	399.414	0	399.414
399.658	0	399.658	0.73974	399.658	0	399.658
399.902	1	399.902	0.73964	399.902	1	399.902
400.146	2	400.146	0.73953	400.146	1	400.146
400.391	1	400.391	0.73943	400.391	0	400.391
400.635	1	400.635	0.73933	400.635	0	400.635
400.879	0	400.879	0.73923	400.879	0	400.879
401.123	2	401.123	0.73912	401.123	0	401.123
401.367	1	401.367	0.73902	401.367	0	401.367
401.611	3	401.611	0.73892	401.611	0	401.611
401.855	2	401.855	0.73882	401.855	0	401.855
402.1	0	402.1	0.73872	402.1	0	402.1
402.344	2	402.344	0.73862	402.344	1	402.344
402.588	2	402.588	0.73852	402.588	0	402.588
402.832	1	402.832	0.73843	402.832	0	402.832
403.076	1	403.076	0.73833	403.076	0	403.076
403.32	0	403.32	0.73823	403.32	0	403.32
403.564	2	403.564	0.73813	403.564	1	403.564
403.809	1	403.809	0.73804	403.809	0	403.809
404.053	0	404.053	0.73794	404.053	0	404.053
404.297	3	404.297	0.73785	404.297	0	404.297
404.541	0	404.541	0.73775	404.541	0	404.541
404.785	1	404.785	0.73766	404.785	0	404.785
405.029	2	405.029	0.73756	405.029	0	405.029
405.273	0	405.273	0.73747	405.273	0	405.273
405.518	0	405.518	0.73738	405.518	0	405.518
405.762	1	405.762	0.73728	405.762	2	405.762
406.006	0	406.006	0.73719	406.006	1	406.006
406.25	0	406.25	0.7371	406.25	1	406.25
406.494	0	406.494	0.73701	406.494	0	406.494
406.738	0	406.738	0.73692	406.738	1	406.738
406.982	0	406.982	0.73683	406.982	0	406.982
407.227	2	407.227	0.73674	407.227	1	407.227
407.471	1	407.471	0.73665	407.471	1	407.471
407.715	1	407.715	0.73656	407.715	0	407.715
407.959	1	407.959	0.73647	407.959	0	407.959
408.203	2	408.203	0.73638	408.203	1	408.203
408.447	0	408.447	0.73629	408.447	0	408.447
408.691	0	408.691	0.7362	408.691	0	408.691
408.936	1	408.936	0.73612	408.936	0	408.936
409.18	0	409.18	0.73603	409.18	0	409.18
409.424	0	409.424	0.73594	409.424	0	409.424
409.668	0	409.668	0.73586	409.668	0	409.668
409.912	0	409.912	0.73577	409.912	0	409.912
410.156	4	410.156	0.73569	410.156	0	410.156
410.4	1	410.4	0.7356	410.4	2	410.4
410.645	0	410.645	0.73552	410.645	0	410.645
410.889	0	410.889	0.73544	410.889	0	410.889
411.133	0	411.133	0.73535	411.133	0	411.133
411.377	2	411.377	0.73527	411.377	0	411.377
411.621	1	411.621	0.73519	411.621	0	411.621
411.865	0	411.865	0.7351	411.865	0	411.865
412.109	3	412.109	0.73502	412.109	0	412.109
412.354	0	412.354	0.73494	412.354	0	412.354
412.598	3	412.598	0.73486	412.598	0	412.598
412.842	2	412.842	0.73478	412.842	0	412.842
413.086	2	413.086	0.7347	413.086	1	413.086
413.33	3	413.33	0.73462	413.33	0	413.33
413.574	1	413.574	0.73454	413.574	1	413.574
413.818	1	413.818	0.73446	413.818	1	413.818
414.062	1	414.062	0.73438	414.062	0	414.062
414.307	2	414.307	0.7343	414.307	0	414.307
414.551	0	414.551	0.73423	414.551	0	414.551
414.795	1	414.795	0.73415	414.795	0	414.795
415.039	1	415.039	0.73407	415.039	0	415.039
415.283	1	415.283	0.734	415.283	1	415.283
415.527	0	415.527	0.73392	415.527	0	415.527
415.771	0	415.771	0.73384	415.771	0	415.771
416.016	1	416.016	0.73377	416.016	0	416.016
416.26	0	416.26	0.73369	416.26	0	416.26
416.504	1	416.504	0.73362	416.504	0	416.504
416.748	2	416.748	0.73354	416.748	0	416.748
416.992	0	416.992	0.73347	416.992	0	416.992
417.236	0	417.236	0.73339	417.236	0	417.236
417.48	0	417.48	0.73332	417.48	1	417.48
417.725	0	417.725	0.73325	417.725	0	417.725
417.969	1	417.969	0.73317	417.969	1	417.969
418.213	1	418.213	0.7331	418.213	0	418.213
418.457	1	418.457	0.73303	418.457	0	418.457
418.701	2	418.701	0.73296	418.701	0	418.701
418.945	0	418.945	0.73289	418.945	0	418.945
419.189	1	419.189	0.73282	419.189	0	419.189
419.434	0	419.434	0.73275	419.434	1	419.434
419.678	0	419.678	0.73268	419.678	0	419.678
419.922	0	419.922	0.73261	419.922	1	419.922
420.166	0	420.166	0.73254	420.166	0	420.166
420.41	1	420.41	0.73247	420.41	0	420.41
420.654	1	420.654	0.7324	420.654	0	420.654
420.898	1	420.898	0.73233	420.898	0	420.898
421.143	2	421.143	0.73226	421.143	0	421.143
421.387	0	421.387	0.73219	421.387	0	421.387
421.631	0	421.631	0.73212	421.631	0	421.631
421.875	1	421.875	0.73206	421.875	0	421.875
422.119	0	422.119	0.73199	422.119	0	422.119
422.363	1	422.363	0.73192	422.363	0	422.363
422.607	0	422.607	0.73186	422.607	0	422.607
422.852	2	422.852	0.73179	422.852	0	422.852
423.096	1	423.096	0.73173	423.096	0	423.096
423.34	1	423.34	0.73166	423.34	0	423.34
423.584	0	423.584	0.7316	423.584	1	423.584
423.828	0	423.828	0.73153	423.828	0	423.828
424.072	1	424.072	0.73147	424.072	1	424.072
424.316	0	424.316	0.7314	424.316	1	424.316
424.561	1	424.561	0.73134	424.561	1	424.561
424.805	2	424.805	0.73127	424.805	3	424.805
425.049	0	425.049	0.73121	425.049	0	425.049
425.293	0	425.293	0.73115	425.293	0	425.293
425.537	0	425.537	0.73109	425.537	0	425.537
425.781	2	425.781	0.73102	425.781	0	425.781
426.025	1	426.025	0.73096	426.025	0	426.025
426.27	1	426.27	0.7309	426.27	0	426.27
426.514	0	426.514	0.73084	426.514	0	426.514
426.758	0	426.758	0.73078	426.758	0	426.758
427.002	1	427.002	0.73072	427.002	0	427.002
427.246	1	427.246	0.73066	427.246	0	427.246
427.49	1	427.49	0.7306	427.49	0	427.49
427.734	0	427.734	0.73054	427.734	0	427.734
427.979	0	427.979	0.73048	427.979	0	427.979
428.223	1	428.223	0.73042	428.223	0	428.223
428.467	1	428.467	0.73036	428.467	0	428.467
428.711	2	428.711	0.7303	428.711	0	428.711
428.955	0	428.955	0.73024	428.955	0	428.955
429.199	2	429.199	0.73018	429.199	0	429.199
429.443	1	429.443	0.73012	429.443	0	429.443
429.688	1	429.688	0.73007	429.688	1	429.688
429.932	2	429.932	0.73001	429.932	1	429.932
430.176	0	430.176	0.72995	430.176	2	430.176
430.42	0	430.42	0.72989	430.42	0	430.42
430.664	1	430.664	0.72984	430.664	0	430.664
430.908	1	430.908	0.72978	430.908	0	430.908
431.152	3	431.152	0.72973	431.152	0	431.152
431.396	0	431.396	0.72967	431.396	0	431.396
431.641	1	431.641	0.72961	431.641	0	431.641
431.885	0	431.885	0.72956	431.885	0	431.885
432.129	2	432.129	0.7295	432.129	1	432.129
432.373	1	432.373	0.72945	432.373	0	432.373
432.617	1	432.617	0.7294	432.617	0	432.617
432.861	1	432.861	0.72934	432.861	0	432.861
433.105	1	433.105	0.72929	433.105	0	433.105
433.35	2	433.35	0.72923	433.35	0	433.35
433.594	1	433.594	0.72918	433.594	0	433.594
433.838	1	433.838	0.72913	433.838	0	433.838
434.082	2	434.082	0.72907	434.082	1	434.082
434.326	0	434.326	0.72902	434.326	0	434.326
434.57	0	434.57	0.72897	434.57	1	434.57
434.814	1	434.814	0.72892	434.814	1	434.814
435.059	0	435.059	0.72887	435.059	1	435.059
435.303	0	435.303	0.72881	435.303	0	435.303
435.547	0	435.547	0.72876	435.547	1	435.547
435.791	0	435.791	0.72871	435.791	0	435.791
436.035	0	436.035	0.72866	436.035	0	436.035
436.279	3	436.279	0.72861	436.279	2	436.279
436.523	0	436.523	0.72856	436.523	1	436.523
436.768	1	436.768	0.72851	436.768	1	436.768
437.012	4	437.012	0.72846	437.012	0	437.012
437.256	1	437.256	0.72841	437.256	0	437.256
437.5	0	437.5	0.72836	437.5	0	437.5
437.744	0	437.744	0.72831	437.744	0	437.744
437.988	1	437.988	0.72826	437.988	0	437.988
438.232	0	438.232	0.72821	438.232	1	438.232
438.477	2	438.477	0.72817	438.477	0	438.477
438.721	1	438.721	0.72812	438.721	0	438.721
438.965	1	438.965	0.72807	438.965	0	438.965
439.209	3	439.209	0.72802	439.209	0	439.209
439.453	0	439.453	0.72798	439.453	0	439.453
439.697	0	439.697	0.72793	439.697	0	439.697
439.941	0	439.941	0.72788	439.941	1	439.941
440.186	1	440.186	0.72783	440.186	0	440.186
440.43	2	440.43	0.72779	440.43	0	440.43
440.674	0	440.674	0.72774	440.674	0	440.674
440.918	0	440.918	0.72769	440.918	0	440.918
441.162	0	441.162	0.72765	441.162	2	441.162
441.406	0	441.406	0.7276	441.406	0	441.406
441.65	1	441.65	0.72756	441.65	0	441.65
441.895	0	441.895	0.72751	441.895	1	441.895
442.139	0	442.139	0.72747	442.139	0	442.139
442.383	0	442.383	0.72742	442.383	0	442.383
442.627	1	442.627	0.72738	442.627	2	442.627
442.871	0	442.871	0.72733	442.871	1	442.871
443.115	1	443.115	0.72729	443.115	0	443.115
443.359	0	443.359	0.72725	443.359	0	443.359
443.604	0	443.604	0.7272	443.604	1	443.604
443.848	2	443.848	0.72716	443.848	0	443.848
444.092	0	444.092	0.72712	444.092	1	444.092
444.336	1	444.336	0.72707	444.336	0	444.336
444.58	1	444.58	0.72703	444.58	0	444.58
444.824	3	444.824	0.72699	444.824	0	444.824
445.068	2	445.068	0.72694	445.068	1	445.068
445.312	3	445.312	0.7269	445.312	0	445.312
445.557	0	445.557	0.72686	445.557	1	445.557
445.801	2	445.801	0.72682	445.801	0	445.801
446.045	0	446.045	0.72678	446.045	0	446.045
446.289	0	446.289	0.72673	446.289	0	446.289
446.533	2	446.533	0.72669	446.533	0	446.533
446.777	0	446.777	0.72665	446.777	0	446.777
447.021	0	447.021	0.72661	447.021	0	447.021
447.266	0	447.266	0.72657	447.266	0	447.266
447.51	2	447.51	0.72653	447.51	0	447.51
447.754	0	447.754	0.72649	447.754	1	447.754
447.998	2	447.998	0.72645	447.998	1	447.998
448.242	0	448.242	0.72641	448.242	0	448.242
448.486	0	448.486	0.72637	448.486	1	448.486
448.73	3	448.73	0.72633	448.73	0	448.73
448.975	1	448.975	0.72629	448.975	0	448.975
449.219	1	449.219	0.72625	449.219	1	449.219
449.463	1	449.463	0.72621	449.463	2	449.463
449.707	0	449.707	0.72617	449.707	0	449.707
449.951	0	449.951	0.72614	449.951	0	449.951
450.195	1	450.195	0.7261	450.195	1	450.195
450.439	2	450.439	0.72606	450.439	0	450.439
450.684	2	450.684	0.72602	450.684	0	450.684
450.928	0	450.928	0.72598	450.928	0	450.928
451.172	0	451.172	0.72595	451.172	0	451.172
451.416	0	451.416	0.72591	451.416	0	451.416
451.66	1	451.66	0.72587	451.66	0	451.66
451.904	1	451.904	0.72583	451.904	0	451.904
452.148	1	452.148	0.7258	452.148	0	452.148
452.393	0	452.393	0.72576	452.393	0	452.393
452.637	3	452.637	0.72572	452.637	0	452.637
452.881	0	452.881	0.72569	452.881	0	452.881
453.125	1	453.125	0.72565	453.125	0	453.125
453.369	0	453.369	0.72562	453.369	0	453.369
453.613	0	453.613	0.72558	453.613	0	453.613
453.857	0	453.857	0.72554	453.857	0	453.857
454.102	0	454.102	0.72551	454.102	0	454.102
454.346	2	454.346	0.72547	454.346	0	454.346
454.59	0	454.59	0.72544	454.59	0	454.59
454.834	0	454.834	0.7254	454.834	0	454.834
455.078	0	455.078	0.72537	455.078	0	455.078
455.322	1	455.322	0.72533	455.322	0	455.322
455.566	1	455.566	0.7253	455.566	1	455.566
455.811	2	455.811	0.72527	455.811	1	455.811
456.055	0	456.055	0.72523	456.055	0	456.055
456.299	3	456.299	0.7252	456.299	0	456.299
456.543	0	456.543	0.72516	456.543	1	456.543
456.787	1	456.787	0.72513	456.787	0	456.787
457.031	0	457.031	0.7251	457.031	0	457.031
457.275	0	457.275	0.72506	457.275	0	457.275
457.52	1	457.52	0.72503	457.52	0	457.52
457.764	3	457.764	0.725	457.764	0	457.764
458.008	0	458.008	0.72496	458.008	0	458.008
458.252	1	458.252	0.72493	458.252	0	458.252
458.496	0	458.496	0.7249	458.496	0	458.496
458.74	0	458.74	0.72487	458.74	0	458.74
458.984	0	458.984	0.72483	458.984	0	458.984
459.229	0	459.229	0.7248	459.229	2	459.229
459.473	1	459.473	0.72477	459.473	0	459.473
459.717	0	459.717	0.72474	459.717	0	459.717
459.961	0	459.961	0.72471	459.961	1	459.961
460.205	0	460.205	0.72468	460.205	1	460.205
460.449	0	460.449	0.72464	460.449	0	460.449
460.693	0	460.693	0.72461	460.693	0	460.693
460.938	1	460.938	0.72458	460.938	0	460.938
461.182	1	461.182	0.72455	461.182	0	461.182
461.426	0	461.426	0.72452	461.426	0	461.426
461.67	1	461.67	0.72449	461.67	0	461.67
461.914	1	461.914	0.72446	461.914	0	461.914
462.158	0	462.158	0.72443	462.158	0	462.158
462.402	3	462.402	0.7244	462.402	0	462.402
462.646	1	462.646	0.72437	462.646	0	462.646
462.891	1	462.891	0.72434	462.891	1	462.891
463.135	1	463.135	0.72431	463.135	0	463.135
463.379	2	463.379	0.72428	463.379	0	463.379
463.623	1	463.623	0.72425	463.623	0	463.623
463.867	0	463.867	0.72422	463.867	0	463.867
464.111	3	464.111	0.72419	464.111	0	464.111
464.355	0	464.355	0.72416	464.355	1	464.355
464.6	3	464.6	0.72413	464.6	0	464.6
464.844	0	464.844	0.72411	464.844	1	464.844
465.088	0	465.088	0.72408	465.088	0	465.088
465.332	2	465.332	0.72405	465.332	0	465.332
465.576	0	465.576	0.72402	465.576	0	465.576
465.82	0	465.82	0.72399	465.82	1	465.82
466.064	0	466.064	0.72396	466.064	0	466.064
466.309	1	466.309	0.72394	466.309	0	466.309
466.553	0	466.553	0.72391	466.553	0	466.553
466.797	1	466.797	0.72388	466.797	0	466.797
467.041	1	467.041	0.72385	467.041	1	467.041
467.285	2	467.285	0.72383	467.285	0	467.285
467.529	1	467.529	0.7238	467.529	0	467.529
467.773	0	467.773	0.72377	467.773	0	467.773
468.018	0	468.018	0.72375	468.018	0	468.018
468.262	1	468.262	0.72372	468.262	1	468.262
468.506	1	468.506	0.72369	468.506	0	468.506
468.75	0	468.75	0.72367	468.75	0	468.75
468.994	2	468.994	0.72364	468.994	0	468.994
469.238	1	469.238	0.72361	469.238	1	469.238
469.482	2	469.482	0.72359	469.482	0	469.482
469.727	1	469.727	0.72356	469.727	0	469.727
469.971	2	469.971	0.72353	469.971	0	469.971
470.215	1	470.215	0.72351	470.215	1	470.215
470.459	0	470.459	0.72348	470.459	0	470.459
470.703	1	470.703	0.72346	470.703	0	470.703
470.947	0	470.947	0.72343	470.947	1	470.947
471.191	1	471.191	0.72341	471.191	0	471.191
471.436	1	471.436	0.72338	471.436	1	471.436
471.68	1	471.68	0.72336	471.68	0	471.68
471.924	1	471.924	0.72333	471.924	1	471.924
472.168	0	472.168	0.72331	472.168	1	472.168
472.412	1	472.412	0.72328	472.412	0	472.412
472.656	1	472.656	0.72326	472.656	0	472.656
472.9	1	472.9	0.72323	472.9	1	472.9
473.145	1	473.145	0.72321	473.145	0	473.145
473.389	3	473.389	0.72318	473.389	1	473.389
473.633	1	473.633	0.72316	473.633	0	473.633
473.877	1	473.877	0.72314	473.877	1	473.877
474.121	2	474.121	0.72311	474.121	0	474.121
474.365	1	474.365	0.72309	474.365	0	474.365
474.609	2	474.609	0.72307	474.609	0	474.609
474.854	0	474.854	0.72304	474.854	1	474.854
475.098	1	475.098	0.72302	475.098	0	475.098
475.342	1	475.342	0.723	475.342	1	475.342
475.586	1	475.586	0.72297	475.586	0	475.586
475.83	0	475.83	0.72295	475.83	0	475.83
476.074	1	476.074	0.72293	476.074	0	476.074
476.318	1	476.318	0.7229	476.318	0	476.318
476.562	1	476.562	0.72288	476.562	0	476.562
476.807	1	476.807	0.72286	476.807	0	476.807
477.051	0	477.051	0.72284	477.051	0	477.051
477.295	0	477.295	0.72281	477.295	0	477.295
477.539	0	477.539	0.72279	477.539	0	477.539
477.783	1	477.783	0.72277	477.783	0	477.783
478.027	2	478.027	0.72275	478.027	0	478.027
478.271	2	478.271	0.72272	478.271	1	478.271
478.516	2	478.516	0.7227	478.516	0	478.516
478.76	0	478.76	0.72268	478.76	0	478.76
479.004	0	479.004	0.72266	479.004	1	479.004
479.248	0	479.248	0.72264	479.248	0	479.248
479.492	3	479.492	0.72262	479.492	0	479.492
479.736	1	479.736	0.72259	479.736	2	479.736
479.98	1	479.98	0.72257	479.98	0	479.98
480.225	1	480.225	0.72255	480.225	0	480.225
480.469	1	480.469	0.72253	480.469	0	480.469
480.713	2	480.713	0.72251	480.713	1	480.713
480.957	1	480.957	0.72249	480.957	0	480.957
481.201	1	481.201	0.72247	481.201	1	481.201
481.445	0	481.445	0.72245	481.445	0	481.445
481.689	0	481.689	0.72243	481.689	1	481.689
481.934	1	481.934	0.72241	481.934	1	481.934
482.178	2	482.178	0.72239	482.178	1	482.178
482.422	1	482.422	0.72237	482.422	0	482.422
482.666	0	482.666	0.72235	482.666	1	482.666
482.91	1	482.91	0.72233	482.91	0	482.91
483.154	2	483.154	0.72231	483.154	1	483.154
483.398	0	483.398	0.72229	483.398	1	483.398
483.643	2	483.643	0.72227	483.643	0	483.643
483.887	1	483.887	0.72225	483.887	0	483.887
484.131	0	484.131	0.72223	484.131	0	484.131
484.375	1	484.375	0.72221	484.375	0	484.375
484.619	0	484.619	0.72219	484.619	0	484.619
484.863	2	484.863	0.72217	484.863	0	484.863
485.107	0	485.107	0.72215	485.107	1	485.107
485.352	2	485.352	0.72213	485.352	0	485.352
485.596	1	485.596	0.72211	485.596	1	485.596
485.84	1	485.84	0.72209	485.84	0	485.84
486.084	1	486.084	0.72208	486.084	1	486.084
486.328	0	486.328	0.72206	486.328	0	486.328
486.572	1	486.572	0.72204	486.572	0	486.572
486.816	0	486.816	0.72202	486.816	0	486.816
487.061	0	487.061	0.722	487.061	0	487.061
487.305	1	487.305	0.72198	487.305	1	487.305
[truncated: 51 more rows]

## Sheet: Fig. 2h
UPS curves of BVO-ΔOv and BVO photoanodes
BVO-ΔOv		BVO
Binding Energy (eV)	Intensity (arb. units)	Binding Energy (eV)	Intensity (arb. units)
20	573.333	20	440
19.975	533.333	19.975	470
19.95	480	19.95	476.667
19.925	523.333	19.925	473.333
19.9	496.667	19.9	483.333
19.875	406.667	19.875	453.333
19.85	423.333	19.85	476.667
19.825	486.667	19.825	403.333
19.8	493.333	19.8	446.667
19.775	523.333	19.775	463.333
19.75	470	19.75	473.333
19.725	496.667	19.725	456.667
19.7	543.333	19.7	436.667
19.675	536.667	19.675	426.667
19.65	523.333	19.65	463.333
19.625	576.667	19.625	456.667
19.6	620	19.6	473.333
19.575	740	19.575	503.333
19.55	766.667	19.55	473.333
19.525	870	19.525	440
19.5	866.667	19.5	433.333
19.475	840	19.475	500
19.45	880	19.45	470
19.425	886.667	19.425	430
19.4	1000	19.4	436.667
19.375	980	19.375	420
19.35	976.667	19.35	460
19.325	1103.33	19.325	486.667
19.3	1150	19.3	503.333
19.275	1196.67	19.275	456.667
19.25	1356.67	19.25	450
19.225	1456.67	19.225	443.333
19.2	1466.67	19.2	463.333
19.175	1616.67	19.175	480
19.15	1760	19.15	476.667
19.125	1670	19.125	560
19.1	1783.33	19.1	523.333
19.075	1833.33	19.075	486.667
19.05	1986.67	19.05	520
19.025	1936.67	19.025	580
19	2150	19	550
18.975	2176.67	18.975	553.333
18.95	2176.67	18.95	536.667
18.925	2283.33	18.925	533.333
18.9	2463.33	18.9	573.333
18.875	2456.67	18.875	590
18.85	2580	18.85	603.333
18.825	2636.67	18.825	620
18.8	2583.33	18.8	643.333
18.775	2840	18.775	720
18.75	2976.67	18.75	746.667
18.725	3096.67	18.725	706.667
18.7	3140	18.7	723.333
18.675	3346.67	18.675	780
18.65	3550	18.65	780
18.625	3593.33	18.625	753.333
18.6	3593.33	18.6	863.333
18.575	3836.67	18.575	956.667
18.55	3973.33	18.55	926.667
18.525	4220	18.525	940
18.5	4253.33	18.5	956.667
18.475	4330	18.475	933.333
18.45	4450	18.45	983.333
18.425	4406.67	18.425	1036.67
18.4	4576.67	18.4	1100
18.375	4620	18.375	1160
18.35	4843.33	18.35	1130
18.325	4930	18.325	1193.33
18.3	4896.67	18.3	1220
18.275	5060	18.275	1236.67
18.25	5096.67	18.25	1156.67
18.225	5006.67	18.225	1306.67
18.2	4960	18.2	1356.67
18.175	5110	18.175	1426.67
18.15	4996.67	18.15	1516.67
18.125	4983.33	18.125	1633.33
18.1	4880	18.1	1633.33
18.075	4956.67	18.075	1783.33
18.05	4880	18.05	1700
18.025	4816.67	18.025	1716.67
18	5070	18	1826.67
17.975	4960	17.975	1933.33
17.95	4993.33	17.95	1983.33
17.925	5093.33	17.925	2093.33
17.9	5013.33	17.9	2210
17.875	5036.67	17.875	2136.67
17.85	5283.33	17.85	2116.67
17.825	5156.67	17.825	2376.67
17.8	4940	17.8	2296.67
17.775	5036.67	17.775	2486.67
17.75	5140	17.75	2576.67
17.725	5453.33	17.725	2523.33
17.7	5433.33	17.7	2683.33
17.675	5523.33	17.675	2740
17.65	5573.33	17.65	2873.33
17.625	5553.33	17.625	2796.67
17.6	5613.33	17.6	2766.67
17.575	5540	17.575	3070
17.55	6020	17.55	2993.33
17.525	5963.33	17.525	3116.67
17.5	5816.67	17.5	3156.67
17.475	6143.33	17.475	3246.67
17.45	6416.67	17.45	3440
17.425	6530	17.425	3500
17.4	6650	17.4	3660
17.375	6700	17.375	3686.67
17.35	6890	17.35	3690
17.325	6970	17.325	3996.67
17.3	7200	17.3	4256.67
17.275	7523.33	17.275	4533.33
17.25	8306.67	17.25	4670
17.225	8796.67	17.225	5083.33
17.2	9416.67	17.2	6250
17.175	10143.3	17.175	8863.33
17.15	11300	17.15	14186.7
17.125	13266.7	17.125	22756.7
17.1	17093.3	17.1	34936.7
17.075	22856.7	17.075	47513.3
17.05	30820	17.05	60533.3
17.025	40600	17.025	72396.7
17	51440	17	82510
16.975	62536.7	16.975	90513.3
16.95	74090	16.95	98986.7
16.925	86946.7	16.925	104433
16.9	98603.3	16.9	110783
16.875	111373	16.875	116873
16.85	122080	16.85	121803
16.825	132673	16.825	127720
16.8	139403	16.8	131617
16.775	147713	16.775	135963
16.75	155800	16.75	139273
16.725	162810	16.725	143260
16.7	168700	16.7	146490
16.675	174800	16.675	150327
16.65	179947	16.65	153803
16.625	185760	16.625	155790
16.6	189990	16.6	157723
16.575	193690	16.575	160587
16.55	198400	16.55	161863
16.525	201687	16.525	165070
16.5	206327	16.5	167297
16.475	208413	16.475	168990
16.45	212817	16.45	171580
16.425	216220	16.425	173243
16.4	220120	16.4	174213
16.375	223457	16.375	176293
16.35	225677	16.35	178097
16.325	227780	16.325	179213
16.3	230987	16.3	179820
16.275	234447	16.275	180853
16.25	235800	16.25	183090
16.225	238100	16.225	185020
16.2	240633	16.2	186453
16.175	243223	16.175	186977
16.15	244920	16.15	188877
16.125	247310	16.125	188530
16.1	248953	16.1	189773
16.075	249690	16.075	190350
16.05	251140	16.05	191627
16.025	252563	16.025	191243
16	252867	16	191587
15.975	254870	15.975	193760
15.95	257543	15.95	194210
15.925	257337	15.925	194510
15.9	258730	15.9	194167
15.875	258560	15.875	195590
15.85	259263	15.85	195743
15.825	261123	15.825	195827
15.8	259953	15.8	195433
15.775	260770	15.775	195203
15.75	260590	15.75	195177
15.725	260833	15.725	195887
15.7	262067	15.7	195090
15.675	261407	15.675	195687
15.65	261780	15.65	194560
15.625	262047	15.625	195137
15.6	262190	15.6	194123
15.575	261557	15.575	195020
15.55	260927	15.55	195103
15.525	260460	15.525	194930
15.5	261633	15.5	192480
15.475	260473	15.475	192837
15.45	259510	15.45	192350
15.425	259157	15.425	192633
15.4	258250	15.4	191863
15.375	256833	15.375	191340
15.35	257243	15.35	190100
15.325	256793	15.325	190547
15.3	255583	15.3	189193
15.275	254580	15.275	188977
15.25	252760	15.25	188670
15.225	252170	15.225	187090
15.2	252047	15.2	186023
15.175	250150	15.175	186497
15.15	248580	15.15	185467
15.125	247327	15.125	182837
15.1	245997	15.1	182493
15.075	244733	15.075	182173
15.05	243940	15.05	182290
15.025	242877	15.025	180777
15	240850	15	179490
14.975	240033	14.975	178397
14.95	237217	14.95	177050
14.925	235747	14.925	176187
14.9	234387	14.9	174563
14.875	232577	14.875	174017
14.85	230010	14.85	173293
14.825	230450	14.825	171553
14.8	229370	14.8	171020
14.775	226910	14.775	170310
14.75	224060	14.75	168253
14.725	222710	14.725	167420
14.7	222243	14.7	165803
14.675	219740	14.675	164450
14.65	217153	14.65	163037
14.625	214677	14.625	162873
14.6	215057	14.6	160823
14.575	212073	14.575	160130
14.55	211080	14.55	159563
14.525	209713	14.525	157637
14.5	206507	14.5	156507
14.475	204197	14.475	154853
14.45	203650	14.45	154343
14.425	201847	14.425	151840
14.4	199713	14.4	151417
14.375	197927	14.375	151307
14.35	194813	14.35	150183
14.325	193323	14.325	146797
14.3	191700	14.3	145393
14.275	190527	14.275	145300
14.25	188190	14.25	143017
14.225	186460	14.225	142310
14.2	183827	14.2	142160
14.175	182153	14.175	139073
14.15	179847	14.15	137913
14.125	180490	14.125	136593
14.1	176580	14.1	136203
14.075	175283	14.075	134243
14.05	173707	14.05	133433
14.025	172283	14.025	131173
14	170023	14	129207
13.975	168897	13.975	128507
13.95	166787	13.95	128120
13.925	166007	13.925	126740
13.9	162903	13.9	125423
13.875	162780	13.875	124313
13.85	160320	13.85	123330
13.825	158810	13.825	121737
13.8	156397	13.8	120273
13.775	154943	13.775	119317
13.75	154443	13.75	118550
13.725	152553	13.725	116440
13.7	150923	13.7	115397
13.675	150480	13.675	114320
13.65	149733	13.65	112797
13.625	146600	13.625	111290
13.6	145940	13.6	110437
13.575	144270	13.575	109660
13.55	143737	13.55	108037
13.525	141577	13.525	106793
13.5	139760	13.5	105983
13.475	138957	13.475	105283
13.45	137120	13.45	104120
13.425	135077	13.425	102507
13.4	133967	13.4	101977
13.375	132280	13.375	101093
13.35	131560	13.35	98740
13.325	130793	13.325	98153.3
13.3	129877	13.3	97410
13.275	128407	13.275	96360
13.25	126307	13.25	95273.3
13.225	125023	13.225	93956.7
13.2	123987	13.2	92663.3
13.175	122653	13.175	91806.7
13.15	121090	13.15	90550
13.125	119283	13.125	89166.7
13.1	117917	13.1	88650
13.075	116940	13.075	88440
13.05	116960	13.05	86906.7
13.025	114743	13.025	85123.3
13	113387	13	85003.3
12.975	112680	12.975	84056.7
12.95	111737	12.95	83193.3
12.925	110550	12.925	81920
12.9	109690	12.9	81700
12.875	108747	12.875	80166.7
12.85	107767	12.85	79843.3
12.825	107000	12.825	78430
12.8	105753	12.8	78363.3
12.775	104690	12.775	76916.7
12.75	103323	12.75	76863.3
12.725	102627	12.725	75513.3
12.7	101030	12.7	75076.7
12.675	100097	12.675	73656.7
12.65	99176.7	12.65	72396.7
12.625	98913.3	12.625	72983.3
12.6	97873.3	12.6	71876.7
12.575	96390	12.575	71080
12.55	95173.3	12.55	70296.7
12.525	95070	12.525	69563.3
12.5	94803.3	12.5	68726.7
12.475	93250	12.475	67870
12.45	93056.7	12.45	68146.7
12.425	92473.3	12.425	66920
12.4	91813.3	12.4	66253.3
12.375	90873.3	12.375	65696.7
12.35	90376.7	12.35	66136.7
12.325	90296.7	12.325	65163.3
12.3	89320	12.3	64656.7
12.275	88546.7	12.275	63880
12.25	87963.3	12.25	63276.7
12.225	87576.7	12.225	62946.7
12.2	86916.7	12.2	62916.7
12.175	86743.3	12.175	61993.3
12.15	86026.7	12.15	62710
12.125	85303.3	12.125	61120
12.1	85653.3	12.1	61146.7
12.075	85513.3	12.075	61363.3
12.05	84150	12.05	60146.7
12.025	82813.3	12.025	60350
12	83490	12	60070
11.975	82786.7	11.975	60333.3
11.95	82326.7	11.95	60133.3
11.925	82226.7	11.925	59133.3
11.9	82596.7	11.9	59306.7
11.875	81936.7	11.875	59836.7
11.85	81463.3	11.85	59720
11.825	81906.7	11.825	58970
11.8	81986.7	11.8	58876.7
11.775	81193.3	11.775	58673.3
11.75	81343.3	11.75	58643.3
11.725	81503.3	11.725	58196.7
11.7	80800	11.7	58320
11.675	81223.3	11.675	58836.7
11.65	80463.3	11.65	58343.3
11.625	81146.7	11.625	57913.3
11.6	80300	11.6	58043.3
11.575	79786.7	11.575	57793.3
11.55	80253.3	11.55	57833.3
11.525	80256.7	11.525	58000
11.5	79873.3	11.5	57806.7
11.475	80033.3	11.475	58476.7
11.45	80263.3	11.45	58456.7
11.425	80076.7	11.425	58593.3
11.4	79820	11.4	58006.7
11.375	79876.7	11.375	58930
11.35	79640	11.35	58363.3
11.325	79523.3	11.325	58976.7
11.3	80023.3	11.3	58640
11.275	79266.7	11.275	58540
11.25	78870	11.25	58243.3
11.225	78450	11.225	58733.3
11.2	78756.7	11.2	58873.3
11.175	78676.7	11.175	58306.7
11.15	78433.3	11.15	58576.7
11.125	78616.7	11.125	58713.3
11.1	77743.3	11.1	58950
11.075	78133.3	11.075	59050
11.05	78086.7	11.05	58710
11.025	77910	11.025	58603.3
11	77260	11	58180
10.975	77073.3	10.975	58626.7
10.95	76516.7	10.95	58683.3
10.925	76546.7	10.925	59116.7
10.9	76843.3	10.9	59140
10.875	76493.3	10.875	58890
10.85	75940	10.85	59386.7
10.825	76153.3	10.825	59306.7
10.8	75413.3	10.8	58803.3
10.775	74873.3	10.775	58366.7
10.75	74933.3	10.75	59286.7
10.725	73970	10.725	58520
10.7	73436.7	10.7	58560
10.675	73973.3	10.675	59190
10.65	73470	10.65	59126.7
10.625	73166.7	10.625	58426.7
10.6	72646.7	10.6	59103.3
10.575	72540	10.575	59326.7
10.55	73223.3	10.55	59343.3
10.525	72333.3	10.525	59776.7
10.5	72046.7	10.5	59306.7
10.475	71643.3	10.475	59536.7
10.45	71350	10.45	59726.7
10.425	71350	10.425	60006.7
10.4	71676.7	10.4	59626.7
10.375	72093.3	10.375	59543.3
10.35	71586.7	10.35	60250
10.325	71773.3	10.325	59750
10.3	71276.7	10.3	59723.3
10.275	72123.3	10.275	60123.3
10.25	71460	10.25	59663.3
10.225	71623.3	10.225	60210
10.2	71906.7	10.2	60693.3
10.175	71873.3	10.175	60020
10.15	71606.7	10.15	59290
10.125	71246.7	10.125	60120
10.1	71720	10.1	59856.7
10.075	72030	10.075	60540
10.05	71300	10.05	60776.7
10.025	71853.3	10.025	59853.3
10	72110	10	60300
9.975	72523.3	9.975	60526.7
9.95	72693.3	9.95	60273.3
9.925	72873.3	9.925	59976.7
9.9	72410	9.9	60020
9.875	73766.7	9.875	60476.7
9.85	72036.7	9.85	61253.3
9.825	72940	9.825	60833.3
9.8	73723.3	9.8	60643.3
9.775	72733.3	9.775	60813.3
9.75	73850	9.75	61413.3
9.725	74256.7	9.725	60586.7
9.7	73903.3	9.7	59850
9.675	73843.3	9.675	60256.7
9.65	74613.3	9.65	61020
9.625	74753.3	9.625	60526.7
9.6	74756.7	9.6	60153.3
9.575	74810	9.575	60353.3
9.55	74653.3	9.55	60780
9.525	75003.3	9.525	60556.7
9.5	75640	9.5	60776.7
9.475	75106.7	9.475	59963.3
9.45	75100	9.45	60816.7
9.425	74850	9.425	60816.7
9.4	75463.3	9.4	61063.3
9.375	74456.7	9.375	61523.3
9.35	74693.3	9.35	61380
9.325	74876.7	9.325	60426.7
9.3	75570	9.3	60776.7
9.275	75456.7	9.275	60690
9.25	75446.7	9.25	60666.7
9.225	75700	9.225	60700
9.2	76530	9.2	61103.3
9.175	75936.7	9.175	61063.3
9.15	76253.3	9.15	60913.3
9.125	76170	9.125	60830
9.1	76323.3	9.1	60563.3
9.075	75380	9.075	61156.7
9.05	75383.3	9.05	60776.7
9.025	76040	9.025	60666.7
9	75686.7	9	61490
8.975	75560	8.975	61003.3
8.95	75583.3	8.95	60680
8.925	75973.3	8.925	61030
8.9	76576.7	8.9	61040
8.875	75953.3	8.875	60493.3
8.85	75996.7	8.85	60973.3
8.825	75830	8.825	61083.3
8.8	75376.7	8.8	61293.3
8.775	75110	8.775	61100
8.75	75793.3	8.75	61290
8.725	76016.7	8.725	61886.7
8.7	76623.3	8.7	61750
8.675	76310	8.675	61380
8.65	76276.7	8.65	61460
8.625	76816.7	8.625	62013.3
8.6	76160	8.6	61346.7
8.575	76340	8.575	61490
8.55	77233.3	8.55	61800
8.525	76650	8.525	62060
8.5	76636.7	8.5	62440
8.475	76436.7	8.475	61990
8.45	76150	8.45	62053.3
8.425	76043.3	8.425	61463.3
8.4	76573.3	8.4	61786.7
8.375	76130	8.375	62433.3
8.35	76270	8.35	62146.7
8.325	76050	8.325	62290
8.3	76770	8.3	62790
8.275	75690	8.275	62100
8.25	75983.3	8.25	62860
8.225	76196.7	8.225	62970
8.2	76960	8.2	62960
8.175	77116.7	8.175	63480
8.15	76386.7	8.15	63390
8.125	76860	8.125	62406.7
8.1	76543.3	8.1	62883.3
8.075	76823.3	8.075	63353.3
8.05	76390	8.05	63946.7
8.025	76796.7	8.025	63530
8	77023.3	8	63780
7.975	76130	7.975	63766.7
7.95	76966.7	7.95	64120
7.925	77080	7.925	64243.3
7.9	76410	7.9	64150
7.875	77053.3	7.875	64320
7.85	76440	7.85	64456.7
7.825	77100	7.825	64916.7
7.8	78053.3	7.8	64543.3
7.775	77560	7.775	64553.3
7.75	77923.3	7.75	64786.7
7.725	76843.3	7.725	64450
7.7	77980	7.7	64460
7.675	77070	7.675	64086.7
7.65	77206.7	7.65	64906.7
7.625	77850	7.625	65253.3
7.6	77083.3	7.6	64240
7.575	77183.3	7.575	64030
7.55	76913.3	7.55	64616.7
7.525	77490	7.525	64323.3
7.5	76596.7	7.5	64320
7.475	76763.3	7.475	64283.3
7.45	76526.7	7.45	64240
7.425	76360	7.425	64410
7.4	76183.3	7.4	63363.3
7.375	75480	7.375	64036.7
7.35	76220	7.35	63590
7.325	76286.7	7.325	63340
7.3	75943.3	7.3	63260
7.275	76036.7	7.275	63070
7.25	75826.7	7.25	63696.7
7.225	74833.3	7.225	62936.7
7.2	75146.7	7.2	62973.3
7.175	75506.7	7.175	63263.3
7.15	75816.7	7.15	62963.3
7.125	75110	7.125	63110
7.1	74090	7.1	62193.3
7.075	74463.3	7.075	62496.7
7.05	75353.3	7.05	62440
7.025	74803.3	7.025	62713.3
7	73703.3	7	62293.3
6.975	74323.3	6.975	62190
6.95	74530	6.95	62096.7
6.925	73683.3	6.925	62356.7
6.9	72930	6.9	61880
6.875	73276.7	6.875	61890
6.85	73113.3	6.85	62423.3
6.825	73233.3	6.825	60763.3
6.8	72353.3	6.8	62146.7
6.775	72333.3	6.775	62096.7
6.75	72390	6.75	61156.7
6.725	72223.3	6.725	60983.3
6.7	71566.7	6.7	60340
6.675	72380	6.675	60686.7
6.65	72060	6.65	60616.7
6.625	71356.7	6.625	60363.3
6.6	71146.7	6.6	59953.3
6.575	71320	6.575	59413.3
6.55	70546.7	6.55	59343.3
6.525	69893.3	6.525	59146.7
6.5	69896.7	6.5	59246.7
6.475	70413.3	6.475	58670
6.45	69040	6.45	58086.7
6.425	69013.3	6.425	57873.3
6.4	68523.3	6.4	58123.3
6.375	67843.3	6.375	57523.3
6.35	68120	6.35	57430
6.325	67973.3	6.325	57676.7
6.3	67203.3	6.3	57113.3
6.275	67293.3	6.275	56086.7
6.25	67786.7	6.25	55963.3
6.225	66660	6.225	55956.7
6.2	65926.7	6.2	55726.7
6.175	64900	6.175	55570
6.15	64850	6.15	54563.3
6.125	64070	6.125	54610
6.1	63953.3	6.1	54076.7
6.075	63306.7	6.075	54043.3
6.05	62656.7	6.05	52920
6.025	62866.7	6.025	52896.7
6	62250	6	52106.7
5.975	61336.7	5.975	52010
5.95	60740	5.95	51296.7
5.925	59820	5.925	50853.3
5.9	60173.3	5.9	51133.3
5.875	58723.3	5.875	50683.3
5.85	58226.7	5.85	49650
5.825	57953.3	5.825	49323.3
5.8	57163.3	5.8	49123.3
5.775	56410	5.775	48383.3
5.75	56220	5.75	47660
5.725	55240	5.725	47406.7
5.7	54750	5.7	47183.3
5.675	54246.7	5.675	47040
5.65	53386.7	5.65	46020
5.625	52300	5.625	45343.3
5.6	51606.7	5.6	44973.3
5.575	50460	5.575	43780
5.55	49640	5.55	42870
5.525	50136.7	5.525	43433.3
5.5	48730	5.5	42853.3
5.475	47450	5.475	42246.7
5.45	47276.7	5.45	41670
5.425	46310	5.425	41526.7
5.4	46036.7	5.4	40070
5.375	45740	5.375	40076.7
5.35	44403.3	5.35	40260
5.325	43353.3	5.325	39106.7
5.3	42480	5.3	38283.3
5.275	41786.7	5.275	37723.3
5.25	41413.3	5.25	36790
5.225	40700	5.225	36506.7
5.2	40053.3	5.2	36170
5.175	38976.7	5.175	35590
5.15	38373.3	5.15	35180
5.125	37880	5.125	34056.7
5.1	37216.7	5.1	33733.3
5.075	36803.3	5.075	33020
5.05	36553.3	5.05	32456.7
5.025	35993.3	5.025	31940
5	34756.7	5	31656.7
4.975	34296.7	4.975	31393.3
4.95	33376.7	4.95	30446.7
4.925	32880	4.925	30166.7
4.9	32146.7	4.9	29983.3
4.875	31620	4.875	29016.7
4.85	31073.3	4.85	28840
4.825	30663.3	4.825	28273.3
4.8	30256.7	4.8	27613.3
4.775	29153.3	4.775	27236.7
4.75	28763.3	4.75	27396.7
4.725	28256.7	4.725	27203.3
4.7	27316.7	4.7	26703.3
4.675	27223.3	4.675	26086.7
4.65	26296.7	4.65	26113.3
4.625	26196.7	4.625	25496.7
4.6	25503.3	4.6	24983.3
4.575	24793.3	4.575	24846.7
4.55	24713.3	4.55	25136.7
4.525	24450	4.525	24683.3
4.5	24076.7	4.5	24893.3
4.475	23946.7	4.475	24106.7
4.45	23173.3	4.45	23953.3
4.425	22840	4.425	24026.7
4.4	22790	4.4	23460
4.375	22520	4.375	23173.3
4.35	21756.7	4.35	23320
4.325	21606.7	4.325	22910
4.3	21490	4.3	22293.3
4.275	21243.3	4.275	22433.3
4.25	20826.7	4.25	22263.3
4.225	20526.7	4.225	21776.7
4.2	20273.3	4.2	21700
4.175	19603.3	4.175	21336.7
4.15	19593.3	4.15	21150
4.125	19136.7	4.125	20843.3
4.1	18676.7	4.1	20713.3
4.075	18296.7	4.075	20573.3
4.05	18086.7	4.05	20353.3
4.025	18083.3	4.025	20016.7
4	18243.3	4	19553.3
3.975	16993.3	3.975	19233.3
3.95	16880	3.95	18830
3.925	16416.7	3.925	18286.7
3.9	16323.3	3.9	17786.7
3.875	15826.7	3.875	17140
3.85	15553.3	3.85	16866.7
3.825	14926.7	3.825	15850
3.8	14743.3	3.8	15660
3.775	14740	3.775	15690
3.75	14276.7	3.75	15186.7
3.725	13606.7	3.725	14600
3.7	13633.3	3.7	13843.3
3.675	12873.3	3.675	13496.7
3.65	12266.7	3.65	13346.7
3.625	11853.3	3.625	12493.3
3.6	11806.7	3.6	12036.7
3.575	11260	3.575	11896.7
3.55	10773.3	3.55	11353.3
3.525	10213.3	3.525	10830
3.5	10186.7	3.5	10390
3.475	9630	3.475	10263.3
3.45	9526.67	3.45	9663.33
3.425	8960	3.425	9226.67
3.4	8696.67	3.4	8950
3.375	7940	3.375	8253.33
3.35	7606.67	3.35	8163.33
3.325	7043.33	3.325	7446.67
3.3	7173.33	3.3	7253.33
3.275	6840	3.275	7096.67
3.25	6546.67	3.25	6590
3.225	6083.33	3.225	6380
3.2	5693.33	3.2	6236.67
3.175	5636.67	3.175	5756.67
3.15	5216.67	3.15	5750
3.125	4973.33	3.125	5376.67
3.1	4480	3.1	4900
3.075	4356.67	3.075	4570
3.05	4103.33	3.05	4526.67
3.025	3936.67	3.025	4466.67
3	3876.67	3	4100
2.975	3516.67	2.975	3673.33
2.95	3240	2.95	3546.67
2.925	3110	2.925	3416.67
2.9	2956.67	2.9	3266.67
2.875	2716.67	2.875	3226.67
2.85	2563.33	2.85	3086.67
2.825	2576.67	2.825	2773.33
2.8	2373.33	2.8	2593.33
2.775	2356.67	2.775	2330
2.75	2100	2.75	2256.67
2.725	2086.67	2.725	2166.67
2.7	2023.33	2.7	2110
2.675	1840	2.675	1950
2.65	1743.33	2.65	1806.67
2.625	1620	2.625	1716.67
2.6	1483.33	2.6	1590
2.575	1486.67	2.575	1520
2.55	1340	2.55	1353.33
2.525	1283.33	2.525	1253.33
2.5	1173.33	2.5	1303.33
2.475	1110	2.475	1220
2.45	1063.33	2.45	1050
2.425	1063.33	2.425	1013.33
2.4	1000	2.4	956.667
2.375	873.333	2.375	826.667
2.35	786.667	2.35	830
2.325	843.333	2.325	773.333
2.3	766.667	2.3	723.333
2.275	690	2.275	646.667
2.25	713.333	2.25	693.333
2.225	763.333	2.225	626.667
2.2	660	2.2	550
2.175	610	2.175	550
2.15	563.333	2.15	583.333
2.125	513.333	2.125	550
2.1	553.333	2.1	513.333
2.075	576.667	2.075	530
2.05	550	2.05	470
2.025	533.333	2.025	546.667
2	530	2	566.667
1.975	600	1.975	503.333
1.95	536.667	1.95	520
1.925	526.667	1.925	463.333
1.9	536.667	1.9	466.667
1.875	500	1.875	460
1.85	503.333	1.85	433.333
1.825	536.667	1.825	406.667
1.8	526.667	1.8	513.333
1.775	566.667	1.775	496.667
1.75	490	1.75	443.333
1.725	486.667	1.725	423.333
1.7	456.667	1.7	376.667
1.675	450	1.675	410
1.65	443.333	1.65	380
1.625	393.333	1.625	386.667
1.6	450	1.6	440
1.575	430	1.575	363.333
1.55	393.333	1.55	303.333
1.525	310	1.525	353.333
1.5	330	1.5	336.667
1.475	376.667	1.475	300
1.45	333.333	1.45	286.667
1.425	336.667	1.425	313.333
1.4	313.333	1.4	280
1.375	326.667	1.375	280
1.35	293.333	1.35	273.333
1.325	300	1.325	270
1.3	303.333	1.3	273.333
1.275	290	1.275	236.667
1.25	263.333	1.25	266.667
1.225	223.333	1.225	253.333
1.2	233.333	1.2	220
1.175	226.667	1.175	190
1.15	200	1.15	200
1.125	180	1.125	193.333
1.1	226.667	1.1	206.667
1.075	173.333	1.075	186.667
1.05	136.667	1.05	163.333
1.025	133.333	1.025	183.333
1	136.667	1	163.333
0.975	126.667	0.975	166.667
0.95	143.333	0.95	140
0.925	130	0.925	156.667
0.9	143.333	0.9	123.333
0.875	136.667	0.875	143.333
0.85	123.333	0.85	100
0.825	133.333	0.825	90
0.8	103.333	0.8	103.333
0.775	106.667	0.775	113.333
0.75	136.667	0.75	126.667
0.725	123.333	0.725	140
0.7	96.6667	0.7	136.667
0.675	80	0.675	116.667
0.65	86.6667	0.65	93.3333
0.625	93.3333	0.625	126.667
0.6	106.667	0.6	96.6667
0.575	70	0.575	103.333
0.55	86.6667	0.55	106.667
0.525	86.6667	0.525	106.667
0.5	80	0.5	70
0.475	53.3333	0.475	63.3333
0.45	76.6667	0.45	90
0.425	90	0.425	76.6667
0.4	90	0.4	96.6667
0.375	76.6667	0.375	60
0.35	63.3333	0.35	83.3333
0.325	66.6667	0.325	83.3333
0.3	60	0.3	56.6667
0.275	73.3333	0.275	56.6667
0.25	66.6667	0.25	63.3333
0.225	33.3333	0.225	66.6667
0.2	70	0.2	66.6667
0.175	70	0.175	63.3333
0.15	73.3333	0.15	70
0.125	46.6667	0.125	73.3333
0.1	40	0.1	50
0.075	26.6667	0.075	36.6667
0.05	60	0.05	66.6667
0.025	66.6667	0.025	53.3333
-3.26633e-07	66.6667	-3.26633e-07	63.3333
-0.025	50	-0.025	60
-0.05	60	-0.05	66.6667
-0.075	46.6667	-0.075	76.6667
-0.1	66.6667	-0.1	63.3333
-0.125	70	-0.125	60
-0.15	73.3333	-0.15	86.6667
-0.175	50	-0.175	86.6667
-0.2	53.3333	-0.2	73.3333
-0.225	70	-0.225	50
-0.25	53.3333	-0.25	33.3333
-0.275	63.3333	-0.275	33.3333
-0.3	70	-0.3	60
-0.325	50	-0.325	63.3333
-0.35	76.6667	-0.35	73.3333
-0.375	46.6667	-0.375	50
-0.4	53.3333	-0.4	63.3333
-0.425	56.6667	-0.425	63.3333
-0.45	63.3333	-0.45	80
-0.475	53.3333	-0.475	60
-0.5	40	-0.5	76.6667
-0.525	90	-0.525	60
-0.55	63.3333	-0.55	63.3333
-0.575	43.3333	-0.575	63.3333
-0.6	60	-0.6	66.6667
-0.625	60	-0.625	76.6667
-0.65	56.6667	-0.65	56.6667
-0.675	53.3333	-0.675	70
-0.7	50	-0.7	66.6667
-0.725	66.6667	-0.725	60
-0.75	80	-0.75	56.6667
-0.775	53.3333	-0.775	56.6667
-0.8	50	-0.8	36.6667
-0.825	36.6667	-0.825	33.3333
-0.85	43.3333	-0.85	66.6667
-0.875	33.3333	-0.875	53.3333
-0.9	46.6667	-0.9	33.3333
-0.925	53.3333	-0.925	56.6667
-0.95	56.6667	-0.95	50
-0.975	40	-0.975	53.3333
-1	43.3333	-1	66.6667
-1.025	36.6667	-1.025	50
-1.05	70	-1.05	46.6667
-1.075	73.3333	-1.075	63.3333
-1.1	46.6667	-1.1	60
-1.125	40	-1.125	70
-1.15	43.3333	-1.15	63.3333
-1.175	43.3333	-1.175	33.3333
-1.2	36.6667	-1.2	76.6667
-1.225	36.6667	-1.225	56.6667
-1.25	40	-1.25	50
-1.275	43.3333	-1.275	50
-1.3	46.6667	-1.3	43.3333
-1.325	50	-1.325	43.3333
-1.35	43.3333	-1.35	63.3333
-1.375	50	-1.375	60
-1.4	40	-1.4	53.3333
-1.425	50	-1.425	46.6667
-1.45	53.3333	-1.45	40
-1.475	43.3333	-1.475	36.6667
-1.5	40	-1.5	50
-1.525	43.3333	-1.525	50
-1.55	40	-1.55	46.6667
-1.575	40	-1.575	50
-1.6	56.6667	-1.6	60
-1.625	50	-1.625	66.6667
-1.65	36.6667	-1.65	60
-1.675	40	-1.675	46.6667
-1.7	46.6667	-1.7	33.3333
-1.725	36.6667	-1.725	46.6667
-1.75	43.3333	-1.75	33.3333
-1.775	53.3333	-1.775	53.3333
-1.8	36.6667	-1.8	46.6667
-1.825	40	-1.825	43.3333
-1.85	40	-1.85	43.3333
-1.875	46.6667	-1.875	53.3333
-1.9	40	-1.9	43.3333
-1.925	36.6667	-1.925	36.6667
-1.95	30	-1.95	33.3333
-1.975	36.6667	-1.975	40
-2	56.6667	-2	30
-2.025	50	-2.025	43.3333
-2.05	30	-2.05	36.6667
-2.075	30	-2.075	60
-2.1	50	-2.1	50
-2.125	53.3333	-2.125	56.6667
-2.15	56.6667	-2.15	60
-2.175	46.6667	-2.175	46.6667
-2.2	50	-2.2	43.3333
-2.225	50	-2.225	40
-2.25	36.6667	-2.25	46.6667
-2.275	46.6667	-2.275	56.6667
-2.3	43.3333	-2.3	63.3333
-2.325	50	-2.325	40
-2.35	40	-2.35	53.3333
-2.375	43.3333	-2.375	23.3333
-2.4	36.6667	-2.4	30
-2.425	30	-2.425	23.3333
-2.45	40	-2.45	50
-2.475	43.3333	-2.475	60
-2.5	30	-2.5	46.6667
-2.525	36.6667	-2.525	46.6667
-2.55	53.3333	-2.55	43.3333
-2.575	43.3333	-2.575	50
-2.6	40	-2.6	40
-2.625	50	-2.625	40
-2.65	40	-2.65	33.3333
-2.675	66.6667	-2.675	43.3333
-2.7	46.6667	-2.7	53.3333
-2.725	33.3333	-2.725	56.6667
-2.75	33.3333	-2.75	53.3333
-2.775	23.3333	-2.775	33.3333
-2.8	26.6667	-2.8	40
-2.825	36.6667	-2.825	46.6667
-2.85	40	-2.85	46.6667
-2.875	50	-2.875	50
-2.9	33.3333	-2.9	36.6667
-2.925	40	-2.925	30
-2.95	33.3333	-2.95	30
-2.975	33.3333	-2.975	50
-3	36.6667	-3	33.3333
-3.025	23.3333	-3.025	36.6667
-3.05	30	-3.05	46.6667
-3.075	36.6667	-3.075	30
-3.1	33.3333	-3.1	36.6667
-3.125	36.6667	-3.125	53.3333
-3.15	43.3333	-3.15	43.3333
-3.175	40	-3.175	40
-3.2	50	-3.2	53.3333
-3.225	40	-3.225	56.6667
-3.25	26.6667	-3.25	33.3333
-3.275	36.6667	-3.275	40
-3.3	36.6667	-3.3	50
-3.325	33.3333	-3.325	43.3333
-3.35	33.3333	-3.35	46.6667
-3.375	26.6667	-3.375	36.6667
-3.4	46.6667	-3.4	33.3333
-3.425	26.6667	-3.425	40
-3.45	23.3333	-3.45	40
-3.475	36.6667	-3.475	40
-3.5	33.3333	-3.5	50
-3.525	40	-3.525	30
-3.55	26.6667	-3.55	40
-3.575	30	-3.575	26.6667
-3.6	33.3333	-3.6	53.3333
-3.625	36.6667	-3.625	30
-3.65	23.3333	-3.65	30
-3.675	23.3333	-3.675	33.3333
-3.7	26.6667	-3.7	36.6667
-3.725	33.3333	-3.725	20
-3.75	36.6667	-3.75	30
-3.775	26.6667	-3.775	30
-3.8	26.6667	-3.8	16.6667
-3.825	30	-3.825	30
-3.85	23.3333	-3.85	33.3333
-3.875	30	-3.875	36.6667
-3.9	36.6667	-3.9	23.3333
-3.925	40	-3.925	30
-3.95	30	-3.95	36.6667
-3.975	33.3333	-3.975	20
-4	46.6667	-4	33.3333
-4.025	33.3333	-4.025	36.6667
-4.05	26.6667	-4.05	43.3333
-4.075	30	-4.075	50
-4.1	23.3333	-4.1	53.3333
-4.125	20	-4.125	30
-4.15	26.6667	-4.15	33.3333
-4.175	23.3333	-4.175	20
-4.2	20	-4.2	30
-4.225	33.3333	-4.225	56.6667
-4.25	23.3333	-4.25	36.6667
-4.275	20	-4.275	30
-4.3	20	-4.3	26.6667
-4.325	20	-4.325	36.6667
-4.35	23.3333	-4.35	50
-4.375	23.3333	-4.375	26.6667
-4.4	20	-4.4	20
-4.425	30	-4.425	33.3333
-4.45	26.6667	-4.45	30
-4.475	30	-4.475	23.3333
-4.5	43.3333	-4.5	30
-4.525	36.6667	-4.525	46.6667
-4.55	26.6667	-4.55	53.3333
-4.575	30	-4.575	26.6667
-4.6	30	-4.6	40
-4.625	33.3333	-4.625	36.6667
-4.65	30	-4.65	33.3333
-4.675	30	-4.675	36.6667
-4.7	36.6667	-4.7	36.6667
-4.725	43.3333	-4.725	50
-4.75	26.6667	-4.75	33.3333
-4.775	13.3333	-4.775	40
-4.8	20	-4.8	33.3333
-4.825	26.6667	-4.825	40
-4.85	26.6667	-4.85	43.3333
-4.875	30	-4.875	30
-4.9	33.3333	-4.9	33.3333
-4.925	30	-4.925	30
-4.95	23.3333	-4.95	36.6667
-4.975	40	-4.975	40
-5	23.3333	-5	30

## Sheet: Fig. 2i
Energy level diagram of the BVO-ΔOv and BVO films.
	EV vs. vacuum (eV)	EC vs. vacuum (eV)	Ef vs. vacuum (eV)
BVO	-6.97	-4.57	-4.97
BVO-ΔOv	-6.84	-4.41	-4.84

[truncated: 72 more sheets: Fig. 3a, Fig. 3b, Fig. 3c, Fig. 3d, Fig. 3e, Fig. 3f, Fig. 3g, Fig. 3h, Fig. 3i, Fig. 4c, Fig. 4d, Fig. 4e, Fig. 4f, Fig. 4g, Fig. 4h, Fig. 5d, Fig. 5e, Fig. 5f, Fig. 5g, Fig. 5h …]
